# Supplementary material for: Genome-scale transcriptional analyses of first-generation interspecific sunflower hybrids reveals broad regulatory compatibility
Source: BMC Genomics. 2013 May 23;14:342. doi: 10.1186/1471-2164-14-342 (PMC3679827; doi:10.1186/1471-2164-14-342)
Supplement: Additional file 2: Table S3 — Genetic positions of reference transcripts showing identity to sequenced markers appearing on a map of H. annuus derived from recombinant inbred lines from the population RHA280 × RHA801 (unpublished). [file 1471-2164-14-342-S2.txt]

Reference _Contig	Chromosome	Position_cM
BigSet009712|Contig869|Contig9927|consensus|ann|EMIL.gi_28370502_gb_AJ540199.1_AJ540199	1	0
BigSet010854|Contig24903|consensus|ann	1	2.151865219
BigSet006072|Contig55896|consensus|ann	1	2.151865219
BigSet012720|Contig62290|consensus|ann	1	2.151865219
BigSet001288|Contig24583|consensus|ann	1	2.151865219
BigSet006861|c6442	1	2.151865219
BigSet006125|c232	1	2.68952035
BigSet015031|c4422	1	2.68952035
BigSet004507|Contig34970|consensus|ann	1	3.227237664
BigSet003453|Contig2505|consensus|ann	1	3.764954977
BigSet006532|c1215	1	4.033782542
BigSet010447|HA89.CCFT4092.f	1	4.033782542
BigSet014929|c10985	1	4.302610107
BigSet011184|c17226	1	4.302610107
BigSet010349|HA89.CCFS7206.f	1	4.302610108
BigSet006539|c7828	1	4.571437673
BigSet001831|HA89.CCFS4032.r	1	4.840265238
BigSet006425|Contig58343|consensus|ann	1	4.840265238
BigSet014092|c7745	1	4.840265238
BigSet014879|Contig42994|consensus|ann	1	4.840265238
BigSet010630|Contig13442|consensus|ann	1	4.840265238
BigSet012281|c14340	1	4.840265238
BigSet009886|Contig30844|consensus|ann	1	4.840265238
BigSet005407|Contig872|Contig9957|consensus|ann|Contig37144|consensus|ann|lrc8458	1	4.840265238
BigSet008577|Contig29393|consensus|ann	1	6.453354996
BigSet012331|c4811	1	6.453354996
BigSet007493|Contig1546|consensus|ann	1	6.722369197
BigSet013621|Contig66418|consensus|ann	1	8.066818024
BigSet012419|c7205	1	8.066818024
BigSet013194|Contig44183|consensus|ann	1	8.066818024
BigSet009515|c14900	1	8.066818024
BigSet015505|HA89.CCFS2731.f	1	8.066818024
BigSet015795|HA89.CCFS1113.f	1	8.066818024
BigSet014467|c867	1	8.066818024
BigSet000259|Contig2019|Contig59542|consensus|ann|RHA280.gi_22455045_gb_BU019525.1_BU019525	1	8.066818024
BigSet015237|Contig1291|Contig22916|consensus|ann|c297	1	8.066818024
c10066	1	8.066818024
BigSet010642|Contig37635|consensus|ann	1	8.066818024
BigSet014301|Contig749|Contig5967|consensus|ann|c14905	1	8.066818024
BigSet004772|HA89.CCFT9631.r	1	8.33564559
BigSet009098|c11826	1	8.604473155
BigSet007826|RHA801.gi_22396420_gb_BQ978897.1_BQ978897	1	8.604473155
BigSet009254|c5156	1	8.604473155
BigSet012683|Contig2319|QH_CA_Contig3526_855_nt_|Contig29895|consensus|ann	1	8.604473155
BigSet003578|Contig4229|consensus|ann	1	8.604473155
BigSet010398|Contig23132|consensus|ann	1	8.604473155
BigSet014216|c3433	1	8.604473155
c676	1	8.604473155
BigSet011938|Contig307|c676|Contig45634|consensus|ann	1	8.604473155
BigSet000354|Contig8319|consensus|ann	1	8.87330072
BigSet000573|Contig51069|consensus|ann	1	8.87330072
BigSet005881|Contig1073|Contig15488|consensus|ann|HA89.FSISY1C16JQ069	1	9.142128285
BigSet004621|lrc971	1	9.142128285
BigSet006250|c7805	1	9.142128285
BigSet002185|c4299	1	9.142128285
BigSet014241|c7494	1	9.142128285
BigSet012759|c241	1	9.142128285
BigSet006606|Contig48768|consensus|ann	1	9.142128285
BigSet004402|c4486	1	9.142128285
BigSet012578|Contig64674|consensus|ann	1	9.410955851
BigSet005495|ANN1312.gi_90452788_gb_DY914667.1_DY914667	1	9.410955851
BigSet001557|HA89.CCFS8038.f	1	9.410955852
BigSet014097|Contig3168|consensus|ann	1	9.410955852
BigSet015432|c8545	1	9.679783416
BigSet001451|Contig3692|consensus|ann	1	9.679783416
BigSet003000|Contig3459|consensus|ann	1	9.679783416
BigSet014485|Contig27532|consensus|ann	1	9.679783416
BigSet004463|c12207	1	9.679783416
BigSet009050|Contig122|consensus|ann	1	9.679783416
BigSet009117|Contig38078|consensus|ann	1	9.679783416
BigSet004913|c5917	1	9.679783416
BigSet005735|Contig35269|consensus|ann	1	9.679783416
BigSet004633|Contig26108|consensus|ann	1	9.679783416
BigSet004756|HA89.CCFS6953.f	1	9.679783418
BigSet014794|lrc16764	1	9.679783418
BigSet006579|Contig2099|consensus|ann	1	9.679783418
BigSet001552|Contig47258|consensus|ann	1	9.679783418
BigSet011724|Contig968|Contig12614|consensus|ann|HA89.CCFT8651.f	1	9.948610983
BigSet009657|c3880	1	9.948610983
BigSet010464|Contig19183|consensus|ann	1	9.948610983
BigSet012861|Contig4921|consensus|ann	1	9.948610983
BigSet014168|Contig37808|consensus|ann	1	9.948610983
BigSet004224|Contig51|c12570|Contig45834|consensus|ann	1	9.948610983
BigSet015967|Contig54|c1266|Contig26143|consensus|ann	1	9.948610983
BigSet007324|c108	1	9.948610983
c14524	1	9.948610983
BigSet010086|Contig5974|consensus|ann	1	9.948610983
HA89.CCFT1580.f	1	9.948610983
BigSet003761|Contig41789|consensus|ann	1	9.948610983
BigSet003470|Contig66873|consensus|ann	1	9.948610983
BigSet002275|Contig59868|consensus|ann	1	9.948610983
BigSet008464|Contig54343|consensus|ann	1	9.948610983
BigSet002238|Contig39973|consensus|ann	1	9.948610983
BigSet013904|Contig28276|consensus|ann	1	9.948610983
BigSet000455|c8987	1	9.948610983
BigSet013752|c6612	1	9.948610983
BigSet010403|c6585	1	9.948610983
BigSet014810|HA89.CCFT9626.f	1	9.948610983
BigSet006503|Contig2401|consensus|ann	1	9.948610983
BigSet010175|HA89.CCFS6031.f	1	9.948610983
BigSet009202|Contig31041|consensus|ann	1	9.948610983
BigSet009464|c15673	1	9.948610983
BigSet013603|c10970	1	9.948610983
BigSet010480|Contig102|c16880|Contig492|consensus|ann	1	9.948610983
BigSet003930|Contig53826|consensus|ann	1	9.948610983
BigSet000915|Contig19221|consensus|ann	1	9.948610983
BigSet013392|HA89.CCFS6217.r	1	10.21743855
BigSet001841|Contig1101|Contig16589|consensus|ann|Contig6570|consensus|ann|RHA801.gi_22386308_gb_BQ968787.1_BQ968787	1	10.21743855
BigSet008192|HA89.CCFT6039.f	1	10.21743855
BigSet009135|c7104	1	10.21743855
BigSet012035|Contig62090|consensus|ann	1	10.21743855
BigSet008139|c6552	1	10.21743855
BigSet015538|c6995	1	10.21743855
BigSet002278|Contig32510|consensus|ann	1	10.21743855
BigSet001597|Contig8054|consensus|ann	1	10.21743855
BigSet010474|Contig58868|consensus|ann	1	10.21743855
BigSet008261|c6368	1	10.21743855
BigSet008172|Contig47896|consensus|ann	1	10.48626612
BigSet003112|Contig63373|consensus|ann	1	10.48626612
BigSet001656|Contig17419|consensus|ann	1	10.75509368
BigSet013743|c7351	1	10.75509368
BigSet011812|Contig26124|consensus|ann	1	10.75509368
BigSet000684|HA89.FSISY1C16J077E	1	10.75509368
BigSet012443|Contig17614|consensus|ann	1	10.75509368
BigSet001897|Contig62846|consensus|ann	1	11.02454359
BigSet013627|Contig5298|consensus|ann	1	11.56219872
BigSet003233|Contig14493|consensus|ann	1	11.56244754
BigSet011617|Contig19286|consensus|ann	1	11.56244754
BigSet008925|Contig27614|consensus|ann	1	11.56244754
BigSet011483|c3827	1	12.9069589
BigSet014820|c14035	1	12.9069589
BigSet014247|Contig30312|consensus|ann	1	12.9069589
BigSet000729|Contig11861|consensus|ann	1	12.9069589
BigSet000737|Contig40273|consensus|ann	1	12.9069589
BigSet011603|Contig586|Contig484|consensus|ann|HA89.CCFT4407.r|c16861	1	12.9069589
BigSet005472|Contig61840|consensus|ann	1	13.17578647
BigSet011314|RHA280.gi_22462553_gb_BU027033.1_BU027033	1	13.17578647
BigSet004722|HA89.FSISY1C15I52CA	1	13.44461403
BigSet014348|Contig30256|consensus|ann	1	13.44461403
BigSet002317|Contig25064|consensus|ann	1	13.44461403
BigSet001118|Contig20988|consensus|ann	1	13.44461403
BigSet002568|Contig1548|Contig33436|consensus|ann|c5202	1	13.44461403
BigSet014736|Contig2905|consensus|ann	1	13.44461403
BigSet013121|c4508	1	15.05807705
BigSet004148|Contig17507|consensus|ann	1	15.05807705
BigSet007340|c16165	1	15.05807705
BigSet005657|PSC8.gi_32533601_gb_CD849779.1_CD849779	1	15.59573219
c5250	1	15.59573219
c5140	1	15.59573219
BigSet013180|Contig18428|consensus|ann	1	15.59573219
BigSet005122|Contig53168|consensus|ann	1	15.59573219
BigSet012204|Contig35373|consensus|ann	1	15.59573219
BigSet014415|Contig16351|consensus|ann	1	15.59573219
BigSet006776|c18382	1	15.86455976
BigSet001053|Contig62117|consensus|ann	1	16.13338732
BigSet003584|Contig63867|consensus|ann	1	21.25125353
BigSet004513|c10968	1	21.53059683
BigSet008248|HA89.CCFS4226.f	1	22.06825196
BigSet014844|c12808	1	22.06825196
BigSet015347|Contig275|c5697|Contig14921|consensus|ann	1	22.06825196
BigSet011023|Contig66534|consensus|ann	1	22.06825196
BigSet011084|Contig37524|consensus|ann	1	22.06825196
BigSet011736|Contig519|lrc8407|QH_CA_Contig480_377_nt_	1	22.06825196
BigSet009251|HA89.CCFS3893.f	1	22.06825196
BigSet014341|Contig24505|consensus|ann	1	22.06825196
BigSet002840|Contig67272|consensus|ann	1	22.06825196
BigSet000582|Contig413|HA89.CCFS493.f|lrc8404|Contig26144|consensus|ann	1	22.06825196
BigSet008827|lrc455	1	22.33707953
BigSet011829|Contig52181|consensus|ann	1	22.60590709
BigSet000834|Contig48859|consensus|ann	1	22.60590709
BigSet011021|HA89.CCFS2546.f	1	22.60590709
BigSet008265|Contig27383|consensus|ann	1	22.60590709
BigSet014770|lrc14821	1	22.60590709
c4975	1	22.60590709
c5207	1	22.60590709
BigSet003467|Contig66832|consensus|ann	1	22.60590709
BigSet014292|Contig53180|consensus|ann	1	22.60590709
BigSet008987|Contig16651|consensus|ann	1	22.60590709
BigSet008454|c2462	1	23.14356222
BigSet011163|HA89.FSISY1C13HWQJ7	1	23.14356222
BigSet005520|c11365	1	23.14356222
BigSet015051|Contig220|c4369|Contig14104|consensus|ann	1	23.14356222
BigSet010816|Contig6129|consensus|ann	1	23.14356222
BigSet012496|HA89.CCFS7175.f	1	24.21887248
BigSet013499|Contig17041|consensus|ann	1	24.21887248
BigSet007911|Contig63581|consensus|ann	1	24.21887248
BigSet012966|c15156	1	24.21887248
BigSet003138|PSC8.gi_58736624_gb_CX947745.1_CX947745	1	24.21887248
BigSet011553|Contig54991|consensus|ann	1	24.48770005
BigSet009543|Contig9|c10187|Contig62229|consensus|ann	1	24.75652761
BigSet007883|c4007	1	24.75652761
BigSet004053|Contig28278|consensus|ann	1	24.75652761
BigSet012314|Contig63057|consensus|ann	1	24.75652761
BigSet009930|Contig943|Contig11849|consensus|ann|HA89.FSISY1C15I3O0O	1	24.75652761
BigSet011856|Contig15672|consensus|ann	1	24.75652761
BigSet007134|Contig349|c7901|Contig16183|consensus|ann	1	24.75652761
BigSet010132|Contig33960|consensus|ann	1	24.75652761
BigSet013819|Contig44275|consensus|ann	1	24.75652761
BigSet008210|c7838	1	24.75652761
BigSet015366|c4112	1	24.75652761
BigSet015231|Contig46487|consensus|ann	1	25.29418274
BigSet014178|HA89.FSISY1C13H4NXY	1	26.9072725
BigSet009939|HA89.CCFS3244.f	1	26.9072725
BigSet004817|c2288	1	27.98258276
BigSet005564|Contig1383|Contig25548|consensus|ann|lrc5702	1	27.98258276
BigSet001264|c5847	1	27.98258276
BigSet007495|Contig21858|consensus|ann	1	27.98258276
BigSet011899|Contig1128|Contig17512|consensus|ann|c8686	1	27.98258276
BigSet005534|c1428	1	27.98258276
BigSet012559|Contig2172|Contig63781|consensus|ann|HA89.CCFT8677.f	1	27.98258276
BigSet006252|c1229	1	27.98258276
BigSet003270|Contig2289|QH_CA_Contig2202_735_nt_|QH_CA_Contig2202_735_nt_|Contig67786|consensus|ann	1	27.98258276
BigSet007306|c15126	1	28.25141033
BigSet004167|c12257	1	28.25141033
BigSet014265|c11946	1	28.25141033
BigSet009980|c13110	1	28.25141033
BigSet001914|HA89.CCFS3395.f	1	28.25141033
BigSet011887|Contig66433|consensus|ann	1	28.25141033
BigSet011033|Contig35268|consensus|ann	1	28.25141033
BigSet009631|Contig19554|consensus|ann	1	28.25141033
BigSet003906|Contig32694|consensus|ann	1	28.25141033
BigSet001477|Contig19214|consensus|ann	1	28.25141033
BigSet007935|HA89.CCFU2294.f	1	28.25141033
BigSet004456|c6136	1	28.25141033
BigSet004598|c6638	1	28.25141033
BigSet010156|Contig11033|consensus|ann	1	28.25141033
BigSet005169|Contig21491|consensus|ann	1	28.25141033
BigSet003221|c2637	1	28.52023789
BigSet010763|c847	1	28.52023789
BigSet014871|Contig33584|consensus|ann	1	28.52023789
BigSet004783|Contig19565|consensus|ann	1	28.52023789
BigSet000474|Contig1371|Contig25213|consensus|ann|PSC8.gi_32532831_gb_CD849009.1_CD849009	1	28.52023789
BigSet007142|HA89.CCFT4750.f	1	28.52023789
BigSet003634|HA89.CCFS5817.f	1	28.78906546
BigSet000031|PSC8.gi_32539207_gb_CD855391.1_CD855391	1	29.05789302
BigSet013940|Contig548|RHA280.gi_22460921_gb_BU025401.1_BU025401|Contig31362|consensus|ann	1	29.59554815
BigSet010466|Contig37068|consensus|ann	1	29.59554815
BigSet005661|Contig37755|consensus|ann	1	29.59554815
BigSet007069|Contig2110|Contig62623|consensus|ann|QH_CA_Contig2364_533_nt_	1	29.86437572
BigSet000489|Contig26944|consensus|ann	1	29.86437572
BigSet007399|HA89.CCFT2793.f	1	29.86437572
BigSet003607|Contig11627|consensus|ann	1	29.86437572
BigSet008750|Contig158|c2823|Contig8411|consensus|ann	1	29.86437572
BigSet002787|PSC8.gi_32540290_gb_CD856474.1_CD856474	1	29.86437572
BigSet000239|Contig49613|consensus|ann	1	29.86437572
BigSet011089|Contig1370|Contig25155|consensus|ann|c14423	1	29.86437572
BigSet014835|HA89.CCFS5992.f	1	29.86437572
BigSet002903|c16474	1	29.86437572
BigSet007527|c794	1	29.86437572
BigSet012091|Contig570|Contig84|consensus|ann|Contig33847|consensus|ann	1	29.86437572
BigSet002161|HA89.CCFS2927.r	1	29.86437572
BigSet012362|Contig49397|consensus|ann	1	29.86437572
BigSet000261|Contig14821|consensus|ann	1	29.86437572
BigSet002652|Contig1061|Contig15167|consensus|ann|c6268	1	30.13320328
c6268	1	30.13320328
BigSet011960|Contig2238|Contig65686|consensus|ann|c9847	1	30.13320328
BigSet008656|QH_CA_Contig574_950_nt_	1	30.13320328
BigSet008507|Contig62669|consensus|ann	1	30.13320328
BigSet008357|PSC8.gi_58736709_gb_CX947830.1_CX947830	1	30.13320328
BigSet008876|Contig27531|consensus|ann	1	30.13320328
BigSet015199|c12416	1	30.67085841
BigSet007165|Contig27103|consensus|ann	1	30.67085841
BigSet014607|c11790	1	30.67085841
BigSet012095|Contig11907|consensus|ann	1	30.67085841
BigSet003444|c4537	1	30.67085841
BigSet012277|c7927	1	30.67085841
BigSet004987|Contig13|c10326|Contig13238|consensus|ann	1	30.67085841
BigSet011009|HA89.CCFS3878.f	1	30.67085841
BigSet011631|Contig1249|Contig21155|consensus|ann|HA89.CCFT7756.f	1	30.67085841
BigSet008902|HA89.CCFS3681.f	1	30.67085841
BigSet007734|HA89.FSISY1C14ILOAU	1	30.67085841
BigSet012379|Contig662|Contig3347|consensus|ann|c8599	1	30.67085841
BigSet015723|c4992	1	30.67085841
BigSet014892|c392	1	30.67085841
BigSet009184|c12151	1	30.67085841
BigSet002219|Contig32847|consensus|ann	1	30.67085841
BigSet004880|Contig10211|consensus|ann	1	30.67085841
BigSet009604|c5112	1	30.67085841
BigSet010172|c13639	1	30.67085841
BigSet000256|Contig5730|consensus|ann	1	30.67085841
BigSet001043|HA89.CCFS7366.f	1	30.67085841
BigSet007218|Contig67766|consensus|ann	1	30.67085841
BigSet003920|HA89.CCFS4769.f	1	30.67085841
BigSet008715|Contig68|c13444|QH_CA_Contig2516_367_nt_	1	30.67085841
BigSet006207|c2385	1	30.67085841
BigSet010967|Contig47437|consensus|ann	1	30.67085841
BigSet007501|Contig20189|consensus|ann	1	30.67085841
BigSet002930|c1119	1	30.67085841
BigSet008546|Contig533|PSC8.gi_32532188_gb_CD848366.1_CD848366|Contig57238|consensus|ann	1	30.67085841
BigSet007886|RHA801.gi_22392866_gb_BQ975343.1_BQ975343	1	30.67085841
BigSet006580|Contig27597|consensus|ann	1	30.67085841
BigSet011133|lrc4831	1	30.67085841
BigSet005891|c12818	1	30.67085841
BigSet001927|HA89.CCFS5010.f	1	30.67085841
BigSet003497|c2686	1	30.67085841
BigSet000417|Contig1551|consensus|ann	1	30.67085841
BigSet008614|Contig5345|consensus|ann	1	30.67085841
BigSet006227|c10382	1	30.67085841
BigSet013732|Contig37672|consensus|ann	1	30.67085841
BigSet006577|RHA280.gi_22470006_gb_BU034486.1_BU034486	1	30.67085841
BigSet005780|c2915	1	30.67085841
BigSet006024|Contig5960|consensus|ann	1	30.67085841
BigSet014637|Contig47927|consensus|ann	1	30.67085841
BigSet014239|Contig6267|consensus|ann	1	30.67085841
BigSet009397|RHA280.gi_22458863_gb_BU023353.1_BU023353	1	30.67085841
BigSet008790|Contig25003|consensus|ann	1	30.67085841
BigSet005966|Contig1054|Contig15009|consensus|ann|c3067	1	30.67085841
BigSet012699|c11	1	30.67085841
BigSet014253|Contig31562|consensus|ann	1	30.67085841
BigSet006944|Contig46384|consensus|ann	1	30.67085841
BigSet015228|Contig29038|consensus|ann	1	30.67085841
BigSet013378|HA89.CCFS3745.r	1	30.67085841
BigSet014500|Contig22170|consensus|ann	1	30.67085841
BigSet003721|c7198	1	30.93968598
BigSet011292|c1114	1	31.20851354
BigSet002457|PSC8.gi_32533386_gb_CD849564.1_CD849564	1	31.20851354
BigSet003089|Contig62|c1296|Contig28309|consensus|ann|Contig19133|consensus|ann	1	31.20851354
BigSet003941|Contig54201|consensus|ann	1	31.20851354
BigSet005853|c13340	1	31.20851354
BigSet009331|c8905	1	31.20851354
BigSet000887|HA89.CCFS6519.r	1	31.20851354
BigSet012319|c12648	1	31.20851354
BigSet013755|HA89.CCFT4121.r	1	31.20851354
BigSet014284|HA89.FSISY1C15JDF0W	1	31.20851354
BigSet013125|Contig8825|consensus|ann	1	31.20851354
BigSet007799|c1994	1	31.47734111
BigSet013547|c2621	1	31.47734111
BigSet011375|Contig353|c816|Contig23173|consensus|ann	1	31.74616867
BigSet005653|c7758	1	31.74616867
BigSet006611|RHA801.gi_22386291_gb_BQ968770.1_BQ968770	1	32.2838238
BigSet008610|Contig14965|consensus|ann	1	32.2838238
BigSet005986|c6830	1	32.2838238
BigSet004980|c11926	1	32.2838238
BigSet000408|Contig22141|consensus|ann	1	32.2838238
lrc5485	1	33.35938288
BigSet015152|Contig6317|consensus|ann	1	33.89728683
BigSet002452|Contig20964|consensus|ann	1	33.89728683
BigSet010107|c3159	1	33.89728683
BigSet014234|HA89.CCFT8274.f	1	33.89728683
BigSet004425|Contig1083|Contig15850|consensus|ann|Contig8088|consensus|ann	1	33.89728683
BigSet006607|HA89.CCFT8957.f	1	33.89728683
BigSet010491|ANN1312.gi_90462717_gb_DY924596.1_DY924596	1	33.89728683
BigSet006201|Contig56891|consensus|ann	1	33.89728683
BigSet005292|c2878	1	33.89728683
BigSet008095|Contig16415|consensus|ann	1	33.89728683
BigSet010180|Contig63953|consensus|ann	1	33.89728683
BigSet012849|HA89.CCFS3351.f	1	33.89728683
BigSet001817|Contig148|c2459|Contig7353|consensus|ann|Contig25244|consensus|ann	1	33.89728683
BigSet008708|Contig46838|consensus|ann	1	33.89728683
lrc8174	1	34.16586558
BigSet008150|Contig1075|Contig15557|consensus|ann|HA89.CCFT2948.f	1	34.97259709
BigSet013090|c6754	1	35.24142466
BigSet015550|Contig29070|consensus|ann	1	35.24142466
BigSet015882|HA89.FSISY1C14IONAW	1	35.24179819
BigSet006932|c11770	1	35.24179819
BigSet013970|Contig3771|consensus|ann	1	35.51025222
BigSet011189|Contig77|c14129|Contig42208|consensus|ann	1	35.51025222
BigSet011970|Contig63343|consensus|ann	1	35.51025222
BigSet001511|Contig19016|consensus|ann	1	35.51025222
BigSet007266|c1232	1	35.51025222
BigSet012280|HA89.CCFS3728.f	1	35.51025222
BigSet003679|c4338	1	35.51025222
BigSet008573|Contig62993|consensus|ann	1	36.04790735
BigSet004684|c14643	1	36.04790735
BigSet007772|Contig31090|consensus|ann	1	36.04790735
BigSet002156|c9498	1	36.04790735
BigSet003658|Contig1412|Contig26795|consensus|ann|QH_CA_Contig1351_623_nt_|HA89.FSISY1C14IK2HU	1	36.04790735
HA89.FSISY1C14IK2HU	1	36.04790735
BigSet005180|c12162	1	36.04790735
BigSet004578|c14028	1	36.31710845
BigSet015378|c11788	1	36.58556248
BigSet003925|Contig16004|consensus|ann	1	36.58556248
BigSet015743|Contig12718|consensus|ann	1	38.7374277
BigSet012410|Contig59750|consensus|ann	1	38.7374277
BigSet007561|Contig17633|consensus|ann	1	38.7374277
BigSet006518|c5111	1	39.27508283
BigSet000047|c7570	1	39.27508283
BigSet005021|Contig40717|consensus|ann	1	39.27508283
BigSet004319|lrc2560	1	39.27508283
BigSet006598|Contig1194|Contig19782|consensus|ann|Contig11740|consensus|ann	1	39.5439104
BigSet014603|Contig61841|consensus|ann	1	39.81273796
BigSet006008|Contig1496|consensus|ann	1	39.81273797
c5389	1	40.3503931
c6768	1	40.3503931
BigSet004031|Contig513|lrc8077|QH_CA_Contig744_890_nt_	1	40.3503931
BigSet011780|PSC8.gi_32534549_gb_CD850733.1_CD850733	1	40.3503931
BigSet004128|Contig34140|consensus|ann	1	40.88804823
BigSet004918|Contig4108|consensus|ann	1	42.50101362
BigSet006575|Contig46725|consensus|ann	1	43.03866875
BigSet010782|Contig63551|consensus|ann	1	43.03866875
BigSet004581|Contig7978|consensus|ann	1	43.57632388
BigSet010103|QH_CA_Contig4341_629_nt_	1	43.57632388
BigSet006497|HA89.CCFT9271.f	1	43.57632388
BigSet011111|Contig17181|consensus|ann	1	45.18978691
BigSet012971|HA89.CCFS7668.f	1	45.72744204
BigSet011936|Contig41091|consensus|ann	1	45.72744204
BigSet001812|c14159	1	45.99626961
BigSet006850|Contig62554|consensus|ann	1	46.26509717
BigSet001204|Contig2097|Contig62493|consensus|ann|c5962	1	46.8027523
BigSet010124|c3973	1	46.8027523
BigSet008171|RHA801.gi_22313606_gb_BQ914825.1_BQ914825	1	46.8027523
BigSet007367|Contig856|Contig9526|consensus|ann|c9661	1	46.8027523
BigSet005942|c4752	1	46.8027523
BigSet005798|c7653	1	47.07157987
BigSet007834|Contig31533|consensus|ann	1	47.609235
BigSet011000|Contig8307|consensus|ann	1	51.10835585
BigSet015185|c5402	1	51.64601098
BigSet007985|Contig842|Contig9147|consensus|ann|c893	1	51.64601098
BigSet002000|Contig20001|consensus|ann	1	51.64601098
BigSet013456|c5787	1	51.64601098
c9535	1	52.18366611
BigSet004467|Contig7922|consensus|ann	1	52.18366611
BigSet003995|Contig9177|consensus|ann	1	52.18366611
BigSet007517|Contig150|c2484|Contig20024|consensus|ann	1	52.18366611
BigSet003907|Contig18162|consensus|ann	1	52.18366611
BigSet000178|Contig5995|consensus|ann	1	52.45249368
BigSet014602|c10838	1	52.72132124
BigSet015944|Contig61857|consensus|ann	1	53.25897637
BigSet009080|Contig36646|consensus|ann	1	53.25897637
BigSet007504|RHA280.gi_22466883_gb_BU031363.1_BU031363	1	53.25897637
BigSet000651|Contig55915|consensus|ann	1	53.25897637
BigSet008767|Contig1816|Contig46656|consensus|ann|Contig5506|consensus|ann|c12863	1	53.25897637
BigSet002501|Contig25098|consensus|ann	1	54.33434882
BigSet010624|c13963	1	54.87206613
BigSet007091|Contig10599|consensus|ann	1	54.87206613
BigSet001227|Contig55110|consensus|ann	1	55.40972126
BigSet003642|HA89.CCFS5911.f	1	55.40972126
BigSet006318|Contig56144|consensus|ann	1	56.48503152
BigSet002145|c12149	1	56.48503152
BigSet004924|Contig9124|consensus|ann	1	56.48503152
BigSet015158|Contig24461|consensus|ann	1	62.41989616
BigSet004189|Contig4661|consensus|ann	1	62.41989616
BigSet011993|PSC8.gi_32541443_gb_CD857627.1_CD857627	1	62.41989616
BigSet004505|Contig49711|consensus|ann	1	65.11066276
BigSet002352|Contig28692|consensus|ann	1	65.11066276
BigSet005321|HA89.CCFS959.r	1	71.57124934
BigSet005266|Contig59746|consensus|ann	1	71.57124934
BigSet010682|HA89.CCFS1431.f	1	71.57124934
BigSet000813|c16164	1	71.57124934
BigSet004163|c13838	1	72.10890447
BigSet015940|RHA280.gi_22460757_gb_BU025237.1_BU025237	1	72.10890447
BigSet003678|RHA280.gi_22470498_gb_BU034978.1_BU034978	1	72.10890447
BigSet000891|c3814	1	72.6465596
BigSet007708|Contig1957|Contig56295|consensus|ann|lrc490	1	73.45366465
BigSet005608|Contig59160|consensus|ann	1	73.72249221
BigSet015265|Contig9529|consensus|ann	1	73.72249221
BigSet005109|Contig1140|Contig17869|consensus|ann|c1693	1	74.79842482
BigSet008075|lrc8330	1	75.06725239
BigSet008225|c5896	1	75.33607995
BigSet011783|c6974	1	75.33607995
BigSet006140|Contig50301|consensus|ann	1	75.33607995
BigSet008048|c12794	2	0
BigSet013612|Contig62382|consensus|ann	2	2.419448088
BigSet013219|Contig16106|consensus|ann	2	2.419696906
BigSet014374|c1742	2	2.957352037
BigSet005998|Contig20857|consensus|ann	2	4.839393812
BigSet000316|Contig13533|consensus|ann	2	4.839393812
BigSet006456|Contig66746|consensus|ann	2	4.839393812
BigSet006603|Contig5993|consensus|ann	2	6.991259031
BigSet002218|Contig67034|consensus|ann	2	6.991259031
BigSet002917|c4461	2	8.066693658
BigSet001809|c4053	2	8.066693658
BigSet014878|Contig62183|consensus|ann	2	8.335521223
BigSet013762|Contig588|Contig585|consensus|ann|lrc8220	2	8.604348788
BigSet009049|Contig43329|consensus|ann	2	9.67965905
BigSet002964|Contig64246|consensus|ann	2	11.29312208
BigSet007778|Contig8802|consensus|ann	2	11.29312208
BigSet004358|HA89.CCFS6268.f	2	11.29312208
BigSet003706|Contig31344|consensus|ann	2	11.29312208
BigSet006760|Contig5075|consensus|ann	2	11.29312208
BigSet001008|Contig67182|consensus|ann	2	11.29312208
BigSet015213|c4706	2	18.28824598
BigSet005875|c6196	2	18.28824598
BigSet012836|c13381	2	18.28824598
BigSet001613|Contig52041|consensus|ann	2	18.28824598
BigSet000606|c6931	2	18.28824598
BigSet004607|Contig1478|Contig29628|consensus|ann|c2043	2	23.67980147
c2043	2	23.67980147
BigSet011260|c9220	2	23.67980147
BigSet014939|Contig68268|consensus|ann	2	23.67980147
BigSet004520|c6440	2	24.2174566
BigSet009052|Contig65259|consensus|ann	2	25.83073299
BigSet015954|HA89.FSISY1C14IRS1H	2	26.63721569
BigSet014099|Contig2541|consensus|ann	2	26.63740233
BigSet001036|Contig19153|consensus|ann	2	26.90622989
BigSet011681|Contig21755|consensus|ann	2	26.90622989
BigSet010112|Contig67145|consensus|ann	2	26.90622989
BigSet007365|Contig30829|consensus|ann	2	26.90622989
BigSet002671|Contig478|consensus|ann	2	27.16755528
BigSet011814|Contig13082|consensus|ann	2	27.98166451
BigSet005358|Contig1485|Contig30082|consensus|ann|RHA801.gi_22314162_gb_BQ915381.1_BQ915381	2	27.98166451
BigSet005708|Contig7416|consensus|ann	2	27.98166451
BigSet000400|Contig27008|consensus|ann	2	27.98166451
BigSet008842|Contig21055|consensus|ann	2	28.25049208
BigSet009085|c13965	2	28.25049208
BigSet002414|Contig29240|consensus|ann	2	28.25049208
BigSet015846|Contig15477|consensus|ann	2	28.25049208
BigSet002302|Contig55767|consensus|ann	2	28.51931964
BigSet000796|c9761	2	28.51931964
BigSet013261|c14182	2	28.51931964
BigSet015280|PSC8.gi_32532557_gb_CD848735.1_CD848735	2	28.51931964
BigSet007719|c3098	2	28.51931964
BigSet004622|Contig7480|consensus|ann	2	28.51931964
BigSet006416|Contig19926|consensus|ann	2	28.51931964
BigSet004600|c1465	2	28.51931964
BigSet015780|HA89.CCFS1173.r	2	29.59475427
BigSet001145|Contig5626|consensus|ann	2	30.1324094
BigSet001243|Contig393|c9682|QH_CA_Contig1446_697_nt_	2	30.1324094
BigSet001586|Contig35794|consensus|ann	2	30.1324094
BigSet009221|Contig26630|consensus|ann	2	30.1324094
BigSet002062|Contig63212|consensus|ann	2	30.1324094
BigSet009681|Contig6032|consensus|ann	2	30.1324094
BigSet004277|Contig11109|consensus|ann	2	30.40123697
BigSet011042|Contig11312|consensus|ann	2	30.67006453
BigSet003805|Contig30268|consensus|ann	2	30.67006453
BigSet005629|Contig19916|consensus|ann	2	30.67006453
BigSet014644|c12728	2	30.67006453
BigSet004962|Contig22846|consensus|ann	2	30.67006453
BigSet013810|Contig5997|consensus|ann	2	30.67006453
BigSet002774|HA89.CCFT7930.f	2	30.67006453
BigSet013890|Contig5710|consensus|ann	2	30.67006453
BigSet000622|Contig13384|consensus|ann	2	31.20778185
BigSet003967|Contig24612|consensus|ann	2	31.20778185
BigSet000297|Contig64154|consensus|ann	2	31.20778185
BigSet005904|Contig6395|consensus|ann	2	31.47660941
BigSet013902|Contig6629|consensus|ann	2	31.47660941
BigSet000544|Contig18236|consensus|ann	2	31.47660941
BigSet003985|Contig33933|consensus|ann	2	31.47660941
BigSet001394|Contig39789|consensus|ann	2	31.47660941
BigSet006934|Contig38456|consensus|ann	2	31.47660941
BigSet001655|Contig21747|consensus|ann	2	31.74543698
BigSet006355|c6936	2	31.74543698
BigSet015561|Contig26266|consensus|ann	2	31.74543698
BigSet014336|Contig27887|consensus|ann	2	32.28315429
BigSet011497|Contig23691|consensus|ann	2	32.28315429
BigSet004274|Contig30958|consensus|ann	2	32.55198186
BigSet004961|Contig62887|consensus|ann	2	32.55198186
BigSet009844|Contig5825|consensus|ann	2	32.55198186
BigSet006116|Contig51305|consensus|ann	2	32.55198186
BigSet000634|c12174	2	32.55198186
BigSet008280|Contig44307|consensus|ann	2	32.55198186
BigSet010671|Contig2114|Contig62732|consensus|ann|c11226	2	32.55198186
BigSet007437|HA89.CCFS1844.f	2	32.55198186
BigSet005775|CL3232Contig1	2	32.55198186
BigSet014038|Contig46871|consensus|ann	2	32.82080942
BigSet000918|Contig66522|consensus|ann	2	32.82080942
BigSet001249|c6544	2	32.82080942
BigSet013948|Contig44369|consensus|ann	2	32.82080942
BigSet002512|Contig65809|consensus|ann	2	32.82080942
BigSet011445|c17106	2	32.82080942
BigSet011955|Contig29792|consensus|ann	2	32.82080942
BigSet010034|Contig17835|consensus|ann	2	32.82080942
BigSet002747|Contig1428|Contig27506|consensus|ann|Contig55037|consensus|ann	2	32.82080942
BigSet002651|HA89.CCFT6055.f	2	32.82080942
BigSet008198|Contig61279|consensus|ann	2	32.82080942
BigSet009159|Contig524|lrc8602|Contig20720|consensus|ann	2	32.82080942
BigSet002200|Contig29297|consensus|ann	2	32.82080942
BigSet004553|Contig649|Contig2693|consensus|ann|HA89.CCFS6269.r	2	32.82080942
BigSet000925|Contig57510|consensus|ann	2	32.82080942
BigSet014084|HA89.CCFS7612.f	2	32.82080942
BigSet004889|Contig57204|consensus|ann	2	32.82080942
BigSet014705|Contig18133|consensus|ann	2	32.82080942
BigSet009243|Contig48879|consensus|ann	2	32.82080942
BigSet005757|RHA801.gi_22382867_gb_BQ965762.1_BQ965762	2	32.82080942
BigSet011302|Contig15396|consensus|ann	2	32.82080942
BigSet004917|Contig2220|Contig65161|consensus|ann|c3582	2	32.82080942
BigSet012189|Contig12169|consensus|ann	2	32.82080942
BigSet011530|Contig621|Contig1957|consensus|ann|c6044	2	32.82080942
BigSet002755|Contig1527|Contig32217|consensus|ann|c17146	2	32.82080942
BigSet001185|Contig13989|consensus|ann	2	32.82080942
BigSet008240|c1115	2	32.82080942
BigSet007454|Contig2652|consensus|ann	2	32.82080942
BigSet005852|Contig2380|consensus|ann	2	32.82080942
BigSet013761|c3224	2	32.82080942
BigSet010708|Contig11215|consensus|ann	2	32.82080942
BigSet007581|c8743	2	32.82080942
BigSet007109|Contig1006|consensus|ann	2	32.82080942
BigSet007794|Contig1392|consensus|ann	2	32.82080942
BigSet003801|Contig30479|consensus|ann	2	32.82080942
BigSet013868|Contig9293|consensus|ann	2	32.82080942
BigSet006060|Contig68523|consensus|ann	2	32.82080942
BigSet004372|Contig65409|consensus|ann	2	32.82080942
BigSet010669|HA89.CCFS4674.f	2	32.82080942
BigSet015403|Contig12834|consensus|ann	2	32.82080942
BigSet006726|HA89.CCFT8649.r	2	32.82080942
BigSet004839|Contig17650|consensus|ann	2	32.82080942
BigSet014571|Contig22337|consensus|ann	2	32.82080942
BigSet010012|Contig25479|consensus|ann	2	32.82080942
BigSet002824|Contig64397|consensus|ann	2	32.82080942
BigSet007590|Contig49641|consensus|ann	2	32.82080942
BigSet009176|Contig40305|consensus|ann	2	32.82080942
BigSet000536|Contig40915|consensus|ann	2	32.82080942
BigSet015285|Contig819|Contig8423|consensus|ann|ANN1312.gi_90466637_gb_DY928516.1_DY928516	2	32.82080942
BigSet013717|Contig2055|Contig61854|consensus|ann|c4852	2	32.82080942
BigSet013911|Contig1703|Contig42742|consensus|ann|HA89.FSISY1C13HXP06	2	32.82080942
BigSet000721|Contig5662|consensus|ann	2	32.82080942
BigSet003136|Contig46567|consensus|ann	2	33.08963699
BigSet002189|c5555	2	33.08963699
BigSet010973|c5152	2	33.08963699
BigSet013764|Contig57068|consensus|ann	2	33.08963699
BigSet009493|Contig6721|consensus|ann	2	33.35846455
BigSet005806|c6073	2	33.35846455
BigSet010585|c5946	2	33.35846455
BigSet008652|Contig55116|consensus|ann	2	33.35846455
BigSet003560|Contig251|consensus|ann	2	33.35846455
BigSet013715|c7585	2	33.35846455
BigSet003764|c12097	2	33.35846455
BigSet001054|Contig22701|consensus|ann	2	33.35846455
BigSet009319|Contig28194|consensus|ann	2	33.35846455
BigSet013616|c7472	2	33.35846455
BigSet011546|c4684	2	33.35846455
BigSet007587|Contig1876|Contig51384|consensus|ann|c5297	2	33.35846455
BigSet015009|c5871	2	33.62729212
BigSet014672|Contig40396|consensus|ann	2	33.62729212
BigSet008623|Contig35183|consensus|ann	2	33.62729212
BigSet000341|c2682	2	33.89611968
BigSet011803|HA89.CCFT3865.f	2	33.89611968
BigSet011984|c3613	2	34.433837
BigSet003911|c10224	2	34.97155431
BigSet007508|Contig52681|consensus|ann	2	35.24038188
BigSet011068|Contig16007|consensus|ann	2	35.24156517
BigSet001330|c576	2	35.50920944
BigSet006298|HA89.CCFS3213.f	2	36.04686457
BigSet000775|RHA801.gi_22313593_gb_BQ914812.1_BQ914812	2	36.04686457
BigSet007606|Contig28303|consensus|ann	2	36.04686457
BigSet009433|c1500	2	36.04811005
BigSet008510|Contig45818|consensus|ann	2	36.58458189
BigSet015176|c122	2	36.58458189
BigSet007395|Contig5332|consensus|ann	2	37.1222992
BigSet013074|Contig6642|consensus|ann	2	37.1222992
BigSet000412|c1825	2	37.1222992
BigSet000214|Contig680|Contig3919|consensus|ann|c3949	2	37.1222992
BigSet015391|Contig18743|consensus|ann	2	37.1222992
BigSet006177|c13335	2	37.1222992
BigSet013408|Contig10281|consensus|ann	2	37.1222992
HA89.CCFT7059.r	2	37.1222992
BigSet004568|Contig1066|Contig15338|consensus|ann|HA89.CCFT7059.r	2	37.1222992
BigSet015269|Contig3958|consensus|ann	2	37.1222992
BigSet013033|Contig45725|consensus|ann	2	37.1222992
BigSet009721|Contig2593|consensus|ann	2	37.39237233
BigSet004443|c12392	2	37.66113762
BigSet002235|HA89.CCFS2545.f	2	40.08189337
BigSet004245|Contig367|c8852|QH_CA_Contig39_426_nt_	2	40.35072093
BigSet015974|RHA280.gi_22458780_gb_BU023260.1_BU023260	2	41.42615556
BigSet000267|Contig469|HA89.FSISY1C15I8M2Z|HA89.FSISY1C15I4ECE	2	41.42615556
BigSet005533|Contig1999|Contig58066|consensus|ann|c16031	2	41.42615556
BigSet015547|CL2408Contig1	2	41.42615556
c3636	2	41.42615556
BigSet002624|Contig39785|consensus|ann	2	41.42615556
BigSet006338|Contig11107|consensus|ann	2	42.50146582
BigSet007568|Contig1052|Contig14985|consensus|ann|c4251	2	42.50146582
BigSet014048|Contig46520|consensus|ann	2	42.50146582
BigSet005772|Contig1612|Contig36970|consensus|ann|Contig11901|consensus|ann	2	42.50146582
BigSet005523|c13531	2	42.50146582
BigSet011843|HA89.FSISY1C14IRN8S	2	42.50146582
BigSet007312|HA89.FSISY1C14ILCYW	2	42.50146582
BigSet001328|c3625	2	42.77029339
BigSet015080|HA89.CCFS2342.r	2	43.03912095
BigSet002570|c11360	2	43.03912095
BigSet000479|Contig30103|consensus|ann	2	43.03912095
BigSet009001|Contig2034|Contig60403|consensus|ann|c10774	2	43.03912095
BigSet009989|c12409	2	43.03912095
BigSet001599|Contig43505|consensus|ann	2	43.03912095
BigSet012767|Contig10073|consensus|ann	2	43.03912095
BigSet005994|Contig45798|consensus|ann	2	43.03912095
BigSet003030|Contig26758|consensus|ann	2	43.03912095
BigSet012595|Contig29617|consensus|ann	2	43.30794852
BigSet005288|Contig109|c17349|c12805	2	43.30794852
BigSet001810|HA89.CCFS4673.f	2	43.30794852
BigSet014800|Contig18570|consensus|ann	2	43.57677608
BigSet004267|Contig2983|consensus|ann	2	43.57677608
BigSet003748|RHA280.gi_22463815_gb_BU028295.1_BU028295	2	43.57677608
BigSet005973|Contig912|Contig11326|consensus|ann|c8710	2	43.57677608
BigSet000085|c749	2	43.57677608
BigSet003892|c2391	2	43.57677608
BigSet013073|HA89.CCFT8850.r	2	43.57677608
BigSet009857|Contig1852|Contig48916|consensus|ann|c5205	2	43.57677608
BigSet008881|HA89.FSISY1C14IPDYX	2	43.57677608
BigSet009306|Contig2157|Contig63501|consensus|ann|c17275	2	43.57677608
BigSet003781|c12762	2	43.57677608
BigSet002984|c7701	2	43.57677608
BigSet003862|c7026	2	43.57677608
BigSet009885|c9011	2	44.11443121
BigSet003121|Contig34747|consensus|ann	2	44.11443121
BigSet001643|CL1579Contig1	2	44.65208634
BigSet013824|CL4026Contig1	2	44.65208634
BigSet006283|Contig54614|consensus|ann	2	44.65208634
BigSet008286|Contig38559|consensus|ann	2	44.65208634
BigSet008428|Contig31392|consensus|ann	2	44.65208634
BigSet006044|Contig59274|consensus|ann	2	44.65208634
BigSet002503|Contig27797|consensus|ann	2	44.65208634
HA89.CCFT2761.r	2	44.65208634
BigSet013093|QHF12C14.yg.ab1	2	44.92091391
BigSet002443|Contig23109|consensus|ann	2	44.92091391
BigSet006724|Contig1289|Contig22817|consensus|ann|c2109	2	45.18974147
BigSet008846|Contig2167|Contig63657|consensus|ann|Contig44038|consensus|ann	2	45.45856904
BigSet005431|Contig30332|consensus|ann	2	45.7273966
BigSet007968|Contig44342|consensus|ann	2	47.87851476
BigSet015871|Contig10271|consensus|ann	2	47.87851476
BigSet007760|Contig61842|consensus|ann	2	47.87851476
BigSet014605|Contig7607|consensus|ann	2	48.14734233
BigSet009510|Contig1123|Contig17352|consensus|ann|c14702	2	48.41616989
BigSet010492|HA89.FSISY1C15I9MT3	2	48.41616989
BigSet001513|PSC8.gi_32530876_gb_CD847054.1_CD847054	2	48.41616989
BigSet009870|Contig887|Contig10514|consensus|ann|c10059	2	48.41616989
BigSet006630|HA89.CCFS2629.r	2	48.41616989
BigSet000385|Contig66767|consensus|ann	2	48.41616989
BigSet015799|Contig1389|Contig25650|consensus|ann|c6507	2	50.29933192
BigSet002068|QH_CA_Contig278_689_nt_	2	51.10569024
BigSet002775|c17578	2	51.37451781
BigSet010019|HA89.CCFS2239.f	2	54.60175547
BigSet008632|Contig31112|consensus|ann	2	54.60175547
BigSet002784|Contig43600|consensus|ann	2	54.60175547
BigSet012013|HA89.CCFS2528.f	2	55.40830035
BigSet005850|Contig11706|consensus|ann	2	57.02176338
BigSet011537|Contig47015|consensus|ann	2	57.02176338
BigSet015296|Contig23186|consensus|ann	2	58.09719801
BigSet011206|c16953	2	58.09719801
BigSet002543|c4637	2	58.09719801
BigSet011136|PSC8.gi_32533074_gb_CD849252.1_CD849252	2	58.09719801
BigSet005566|Contig43806|consensus|ann	2	58.36602558
BigSet008948|Contig17591|consensus|ann	2	58.63485314
BigSet005856|Contig1041|Contig14637|consensus|ann|Contig31991|consensus|ann|c7193	2	58.63485314
BigSet010494|HA89.CCFS4851.f	2	59.17250827
BigSet000010|Contig35097|consensus|ann	2	59.17250827
BigSet014220|c2574	2	63.48423978
BigSet010841|HA89.CCFS2470.f	2	63.48423978
BigSet012709|Contig24991|consensus|ann	2	63.48423978
BigSet010580|Contig1372|Contig25222|consensus|ann|HA89.CCFS7346.f	2	67.25481202
BigSet006650|Contig60660|consensus|ann	2	67.25481202
BigSet013297|HA89.CCFS7110.f	2	67.79246715
BigSet010632|Contig2467|consensus|ann	2	67.79246715
BigSet005981|Contig18686|consensus|ann	2	67.79246715
BigSet005825|Contig56558|consensus|ann	2	69.40593018
BigSet011762|HA89.CCFT5757.f	2	73.17650242
BigSet001832|c18146	2	73.17650242
BigSet004055|Contig745|Contig5929|consensus|ann|c11238	2	74.78996545
BigSet002997|Contig57669|consensus|ann	2	75.05879302
BigSet000019|c10902	2	75.05879302
c10950	2	75.32762058
HA89.CCFS980.r	2	75.32762058
BigSet002947|HA89.CCFS5129.f	2	75.59651033
BigSet012203|HA89.CCFT3907.f	2	75.8653379
BigSet003382|Contig126|c19068|Contig63111|consensus|ann|Contig58360|consensus|ann	2	75.8653379
BigSet012539|c11492	2	76.40305521
BigSet013082|HA89.CCFS5607.r	2	76.40305521
BigSet004420|HA89.CCFS6716.f	2	76.40305521
BigSet011709|c3078	2	76.40305521
BigSet011779|HA89.CCFT7822.f	2	76.40305521
BigSet007046|Contig58624|consensus|ann	2	76.40305521
BigSet015066|c3396	2	76.40305521
BigSet008615|Contig63653|consensus|ann	2	76.40305521
BigSet004504|Contig14193|consensus|ann	2	76.40305521
BigSet006805|Contig26473|consensus|ann	2	76.40305521
BigSet002330|PSC8.gi_32534634_gb_CD850818.1_CD850818	2	79.09382181
BigSet002720|c11563	2	79.09382181
BigSet002500|c16675	2	79.09382181
BigSet004950|Contig35499|consensus|ann	2	79.09382181
BigSet014608|Contig52598|consensus|ann	2	79.09382181
BigSet009522|PSC8.gi_32535861_gb_CD852045.1_CD852045	2	79.09382181
BigSet004398|Contig6451|consensus|ann	2	81.52077199
c6578	2	83.94772217
c6218	2	83.94772217
BigSet013428|c16558	2	83.94772217
BigSet014990|Contig37342|consensus|ann	2	83.94772217
BigSet003377|Contig30710|consensus|ann	2	83.94772217
BigSet002109|RHA801.gi_22314681_gb_BQ915900.1_BQ915900	2	83.94772217
BigSet009333|c1829	2	83.94772217
BigSet004389|Contig63778|consensus|ann	2	84.4853773
BigSet009343|c8786	2	84.4853773
BigSet008233|Contig663|Contig3435|consensus|ann|c887	2	84.4853773
BigSet003094|c406	2	84.4853773
BigSet000024|HA89.CCFS3894.r	2	84.4853773
BigSet004075|Contig13161|consensus|ann	2	85.02303243
BigSet001457|Contig1573|consensus|ann	2	85.02303243
BigSet008505|Contig1000|consensus|ann	2	85.02303243
BigSet013486|RHA801.gi_22313299_gb_BQ914518.1_BQ914518	2	85.02303243
BigSet000153|Contig35442|consensus|ann	2	85.02303243
BigSet007942|c5899	2	85.02303243
BigSet006350|HA89.CCFS3576.r	2	85.02303243
BigSet010497|c5783	2	85.02303243
BigSet011704|HA89.FSISY1C16JZ88J	2	85.02303243
BigSet009210|Contig45653|consensus|ann	2	85.02303243
BigSet012929|Contig422|HA89.CCFS6563.r|Contig5907|consensus|ann	2	85.02303243
BigSet006730|Contig8599|consensus|ann	3	0
BigSet013087|Contig1847|Contig48509|consensus|ann|c13299	3	0
BigSet005867|Contig18321|consensus|ann	3	0
BigSet015345|c14402	3	1.613089758
BigSet001099|Contig68469|consensus|ann	3	2.150807071
BigSet010336|CL3677Contig1	3	3.763834646
BigSet000877|Contig17854|consensus|ann	3	4.032662211
BigSet005888|c4137	3	4.301489776
BigSet014627|Contig12125|consensus|ann	3	4.301489776
BigSet015072|Contig62381|consensus|ann	3	4.301489776
BigSet009956|Contig1555|Contig33759|consensus|ann|c9960	3	4.301489776
BigSet014325|c8930	3	4.570379525
BigSet002529|Contig36876|consensus|ann	3	4.570379525
BigSet006387|c2821	3	4.83920709
BigSet003407|Contig46260|consensus|ann	3	5.914579534
BigSet003142|Contig2028|Contig60134|consensus|ann|c10594	3	5.914579534
BigSet005529|Contig4375|consensus|ann	3	6.990014161
BigSet005791|Contig24047|consensus|ann	3	6.990014161
BigSet001673|Contig60204|consensus|ann	3	6.990014161
BigSet008107|Contig64714|consensus|ann	3	6.990014161
BigSet000103|Contig45758|consensus|ann	3	6.991134494
BigSet015537|c15534	3	8.065448788
BigSet002743|Contig577|Contig260|consensus|ann|lrc8050	3	9.141381399
BigSet003364|Contig9671|consensus|ann	3	10.75496914
BigSet007629|c15494	3	10.75496914
BigSet011547|Contig58154|consensus|ann	3	11.83090175
BigSet004475|Contig257|c5401|Contig20167|consensus|ann	3	12.90683436
BigSet015667|Contig11604|consensus|ann	3	13.44448949
BigSet007519|HA89.CCFS7002.r	3	13.98214462
BigSet015455|Contig43377|consensus|ann	3	14.51979975
BigSet005130|Contig48380|consensus|ann	3	16.9399943
BigSet015389|Contig36007|consensus|ann	3	18.28438094
BigSet009111|Contig41232|consensus|ann	3	18.28438094
BigSet015960|Contig19689|consensus|ann	3	18.28438094
BigSet001380|HA89.CCFU2410.f	3	18.28438094
BigSet004855|Contig12700|consensus|ann	3	18.28438094
BigSet008638|HA89.CCFT770.f	3	18.28438094
BigSet011172|Contig28242|consensus|ann	3	18.28438094
BigSet000198|Contig56315|consensus|ann	3	18.28438094
BigSet008699|Contig15187|consensus|ann	3	19.35981556
BigSet001285|Contig28999|consensus|ann	3	19.62864313
BigSet001246|HA89.CCFT7462.f	3	23.39266441
BigSet011833|Contig1674|Contig40268|consensus|ann|c3609	3	23.39266441
BigSet009809|Contig57442|consensus|ann	3	23.39266441
c6562	3	24.19939593
BigSet008069|Contig5371|consensus|ann	3	24.19939593
BigSet008001|c7748	3	24.73711324
BigSet005230|Contig254|c5228|Contig22622|consensus|ann	3	24.73711324
BigSet016007|Contig50453|consensus|ann	3	24.73711324
BigSet000245|c1501	3	24.73711324
BigSet011717|PSC8.gi_32535474_gb_CD851658.1_CD851658	3	24.73711324
c6807	3	24.73711324
BigSet008634|c2013	3	24.73711324
c7836	3	24.73711324
BigSet004249|Contig43923|consensus|ann	3	25.27483055
BigSet009137|PSC8.gi_32538363_gb_CD854547.1_CD854547	3	25.27483055
BigSet014369|c17961	3	25.81254786
BigSet012023|Contig725|Contig5489|consensus|ann|HA89.CCFT412.f	3	25.81254786
BigSet000343|Contig3890|consensus|ann	3	25.81254786
BigSet013910|Contig12739|consensus|ann	3	26.88835611
BigSet007020|c7895	3	27.42601089
BigSet005193|Contig68517|consensus|ann	3	28.5019435
BigSet015417|Contig11683|consensus|ann	3	29.57706713
BigSet014272|Contig53758|consensus|ann	3	29.57787611
BigSet010715|Contig11932|consensus|ann	3	29.57787611
BigSet010533|Contig52297|consensus|ann	3	29.57787611
BigSet010089|Contig67135|consensus|ann	3	29.57787611
BigSet001505|Contig13606|consensus|ann	3	29.57787611
BigSet004545|c11099	3	29.84670368
BigSet006597|Contig45726|consensus|ann	3	30.11553124
BigSet001183|Contig23744|consensus|ann	3	30.11553124
BigSet000865|Contig67493|consensus|ann	3	30.11553124
BigSet005738|Contig1509|Contig31448|consensus|ann|c5499	3	30.11553124
BigSet014251|Contig26726|consensus|ann	3	30.11553124
HA89.FSISY1C14IQVV3	3	30.11553124
c16534	3	30.11553124
BigSet012080|HA89.CCFS3597.f	3	30.11553124
BigSet011074|HA89.FSISY1C15JBYT4	3	30.65268839
BigSet015339|c3290	3	30.65268839
BigSet006070|Contig15423|consensus|ann	3	30.65268839
BigSet012675|Contig22206|consensus|ann	3	30.65268839
BigSet001592|c1354	3	31.19096587
BigSet013449|Contig10015|consensus|ann	3	31.19096587
BigSet013137|Contig64|c13077|Contig14582|consensus|ann	3	31.728621
BigSet000130|HA89.FSISY1C14INJY6	3	31.728621
BigSet006672|Contig701|Contig4900|consensus|ann|HA89.CCFT5057.f	3	32.2664005
BigSet006394|Contig14112|consensus|ann	3	32.2664005
BigSet004967|Contig13224|consensus|ann	3	32.2664005
BigSet011072|Contig50645|consensus|ann	3	32.80405563
BigSet000055|Contig11992|consensus|ann	3	32.80405563
BigSet010813|Contig34316|consensus|ann	3	33.0728832
BigSet009863|Contig16836|consensus|ann	3	33.34171076
BigSet015594|c4304	3	33.34171076
BigSet015604|Contig9423|consensus|ann	3	33.34171076
BigSet011096|Contig11041|consensus|ann	3	33.34171076
BigSet008383|Contig15115|consensus|ann	3	33.34171076
BigSet011447|Contig6988|consensus|ann	3	33.34171076
BigSet007932|Contig27636|consensus|ann	3	33.34171076
BigSet008522|Contig13395|consensus|ann	3	33.34171076
BigSet007727|Contig25883|consensus|ann	3	33.34171076
BigSet010929|Contig531|PSC8.gi_32529520_gb_CD845698.1_CD845698|Contig36830|consensus|ann	3	33.34171076
BigSet012579|Contig24573|consensus|ann	3	33.34171076
BigSet013178|c3627	3	33.34171076
BigSet000432|Contig1164|Contig18768|consensus|ann|c2102	3	33.34171076
BigSet004227|Contig1848|Contig48633|consensus|ann|Contig35405|consensus|ann	3	33.34171076
BigSet008806|Contig24482|consensus|ann	3	33.34171076
BigSet012543|PSC8.gi_32538924_gb_CD855108.1_CD855108	3	33.34171076
BigSet006400|Contig2176|consensus|ann	3	33.34171076
BigSet012725|c17217	3	33.34171076
BigSet004190|c14369	3	33.34171076
BigSet014691|Contig18105|consensus|ann	3	33.34171076
BigSet009622|c14780	3	33.61053833
BigSet002708|Contig37586|consensus|ann	3	33.61053833
BigSet015995|Contig5988|consensus|ann	3	33.61053833
BigSet015004|Contig8252|consensus|ann	3	33.61053833
BigSet007011|Contig2006|Contig58459|consensus|ann|Contig37268|consensus|ann	3	33.61072496
BigSet007442|Contig72|c1389|Contig66034|consensus|ann|Contig46734|consensus|ann	3	33.87936589
BigSet010147|Contig26504|consensus|ann	3	33.87936589
BigSet001220|Contig884|Contig10418|consensus|ann|c671	3	33.87936589
BigSet003600|Contig2277|Contig68138|consensus|ann|Contig28467|consensus|ann	3	33.87936589
BigSet006150|c8633	3	33.87936589
BigSet014132|Contig5569|consensus|ann	3	33.87936589
BigSet016000|Contig1649|Contig38814|consensus|ann|c6410	3	33.87936589
BigSet001485|Contig43147|consensus|ann	3	33.87936589
BigSet011092|QHG18E08.yg.ab1	3	33.87936589
BigSet014291|c12989	3	33.87936589
BigSet012273|Contig1733|consensus|ann	3	33.87936589
BigSet015219|c2826	3	33.87936589
BigSet004628|Contig5|c10010|Contig53190|consensus|ann	3	33.87936589
BigSet011415|Contig14814|consensus|ann	3	33.87936589
BigSet015606|Contig4823|consensus|ann	3	33.87936589
BigSet001199|Contig45811|consensus|ann	3	33.87936589
BigSet002786|Contig16137|consensus|ann	3	33.87936589
c15693	3	33.87936589
BigSet002676|c6385	3	33.87936589
BigSet006808|Contig35552|consensus|ann	3	33.87936589
BigSet014104|Contig63325|consensus|ann	3	33.87936589
BigSet002879|Contig59891|consensus|ann	3	33.87936589
BigSet014441|Contig30835|consensus|ann	3	33.87936589
BigSet007592|Contig47590|consensus|ann	3	33.87936589
BigSet002972|Contig11664|consensus|ann	3	33.87936589
BigSet006205|Contig18029|consensus|ann	3	33.87936589
BigSet011766|Contig30736|consensus|ann	3	33.87936589
BigSet015327|Contig7359|consensus|ann	3	34.41702102
BigSet004179|Contig20204|consensus|ann	3	34.41702102
BigSet002736|Contig9129|consensus|ann	3	34.41702102
BigSet015953|Contig29404|consensus|ann	3	34.41702102
BigSet014185|Contig1327|Contig24362|consensus|ann|c222	3	34.41702102
BigSet009651|Contig62888|consensus|ann	3	34.41702102
BigSet005647|Contig19876|consensus|ann	3	34.41702102
BigSet000760|c6029	3	34.41702102
BigSet000290|HA89.CCFT9699.f	3	34.41702102
BigSet013635|c5900	3	34.41702102
BigSet001116|Contig51182|consensus|ann	3	34.41702102
BigSet009660|c3619	3	34.41702102
BigSet015826|Contig43232|consensus|ann	3	34.41702102
BigSet013400|c16078	3	34.41702102
BigSet008635|Contig48941|consensus|ann	3	34.41702102
BigSet007982|Contig20228|consensus|ann	3	34.41702102
BigSet010951|Contig66656|consensus|ann	3	34.41702102
BigSet014066|Contig48433|consensus|ann	3	34.41702102
BigSet002502|Contig56094|consensus|ann	3	34.41702102
BigSet011473|Contig12021|consensus|ann	3	34.41702102
BigSet010275|Contig17111|consensus|ann	3	34.95492497
BigSet009457|lrc15073	3	34.95492497
BigSet007435|Contig60020|consensus|ann	3	34.95492497
BigSet005222|Contig63567|consensus|ann	3	34.95492497
BigSet010472|Contig38191|consensus|ann	3	35.22375254
BigSet007144|Contig1098|Contig16515|consensus|ann|c16551	3	35.22375254
BigSet008564|Contig8396|consensus|ann	3	35.22375254
BigSet014864|HA89.CCFT4055.r	3	36.03048405
BigSet004178|c12557	3	36.03048405
BigSet005037|HA89.CCFS5789.r	3	36.03048405
BigSet004623|RHA801.gi_22388793_gb_BQ971272.1_BQ971272	3	36.03048405
BigSet010195|c8923	3	36.03048405
BigSet011830|Contig1609|Contig36778|consensus|ann|c560	3	36.03048405
BigSet008344|PSC8.gi_58735810_gb_CX946931.1_CX946931	3	36.03048405
BigSet001438|c1237	3	36.03048405
BigSet011940|Contig21927|consensus|ann	3	36.03048405
BigSet000033|HA89.CCFS2777.f	3	36.03048405
BigSet009854|Contig54640|consensus|ann	3	36.03048405
BigSet003482|Contig215|c4211|Contig46175|consensus|ann	3	36.03048405
BigSet012390|Contig27892|consensus|ann	3	36.03048405
BigSet005726|Contig11080|consensus|ann	3	36.03048405
HA89.CCFS5245.f	3	36.83696675
BigSet012408|Contig605|Contig1489|consensus|ann|HA89.CCFS5245.f	3	36.83696675
BigSet010042|c9449	3	36.83696675
BigSet004454|Contig59790|consensus|ann	3	36.83696675
BigSet011875|Contig35260|consensus|ann	3	37.10579431
BigSet004063|Contig60119|consensus|ann	3	37.10579431
BigSet007474|QH_CA_Contig2487_726_nt_	3	37.10579431
BigSet015065|Contig50941|consensus|ann	3	37.10579431
BigSet001162|Contig945|Contig11877|consensus|ann|c3177	3	37.10579431
BigSet009806|Contig37999|consensus|ann	3	37.10579431
BigSet001203|Contig13529|consensus|ann	3	37.37462188
BigSet012555|Contig2043|Contig60756|consensus|ann|HA89.FSISY1C13H178R	3	39.7945676
BigSet011240|Contig64929|consensus|ann	3	39.7945676
BigSet005441|Contig477|lrc14|Contig44346|consensus|ann	3	39.7945676
BigSet007111|Contig29346|consensus|ann	3	39.7945676
BigSet008067|Contig55805|consensus|ann	3	39.7945676
BigSet008764|Contig35330|consensus|ann	3	40.60129912
BigSet015935|Contig277|c5792|Contig34677|consensus|ann	3	41.40803063
BigSet012726|Contig2111|Contig62633|consensus|ann|c81	3	41.40803063
BigSet004544|RHA280.gi_22460758_gb_BU025238.1_BU025238	3	41.40803063
BigSet001051|Contig29957|consensus|ann	3	41.40803063
BigSet013643|Contig46605|consensus|ann	3	41.40803063
BigSet011194|RHA801.gi_22385892_gb_BQ968371.1_BQ968371	3	41.40803063
c2603	3	41.6768582
BigSet011822|Contig46667|consensus|ann	3	41.94568576
BigSet009062|Contig66981|consensus|ann	3	41.94568576
BigSet013394|Contig59260|consensus|ann	3	41.94568576
BigSet005370|Contig2141|Contig63255|consensus|ann|HA89.CCFU915.f	3	41.94568576
BigSet001877|Contig33712|consensus|ann	3	41.94568576
BigSet004387|Contig37966|consensus|ann	3	41.94568576
BigSet011167|Contig30644|consensus|ann	3	41.94568576
BigSet011137|Contig30088|consensus|ann	3	41.94568576
BigSet015414|Contig251|c5138|HA89.CCFT7027.f	3	41.94568576
BigSet013153|Contig1183|Contig19572|consensus|ann|c2603	3	41.94568576
BigSet002254|Contig67993|consensus|ann	3	41.94568576
BigSet001052|Contig25580|consensus|ann	3	44.09755098
BigSet008888|Contig6302|consensus|ann	3	44.09755098
BigSet008117|c13813	3	44.09755098
BigSet001887|Contig1645|consensus|ann	3	44.36637855
BigSet008672|Contig17461|consensus|ann	3	44.36637855
BigSet009063|Contig6621|consensus|ann	3	44.63520611
BigSet012152|Contig5407|consensus|ann	3	44.63520611
BigSet011570|c7208	3	44.63520611
BigSet010364|Contig17786|consensus|ann	3	44.63520611
BigSet004477|Contig2938|consensus|ann	3	44.63520611
BigSet000437|Contig30489|consensus|ann	3	44.63520611
BigSet011121|Contig365|c8824|QH_CA_Contig1585_672_nt_	3	44.63520611
BigSet002431|Contig34868|consensus|ann	3	44.63520611
BigSet014908|c13526	3	44.63520611
BigSet003367|Contig33237|consensus|ann	3	44.63520611
BigSet008822|Contig25719|consensus|ann	3	44.63520611
BigSet001349|Contig82|c14656|Contig13702|consensus|ann	3	44.63520611
BigSet003958|c17751	3	44.63520611
BigSet010623|Contig2625|consensus|ann	3	44.63520611
BigSet004595|Contig45198|consensus|ann	3	44.63520611
BigSet004530|Contig64698|consensus|ann	3	44.63520611
BigSet009868|Contig14675|consensus|ann	3	44.63520611
BigSet009558|c17845	3	44.63520611
BigSet013448|PSC8.gi_32531954_gb_CD848132.1_CD848132	3	44.63520611
BigSet015404|Contig13410|consensus|ann	3	44.63520611
BigSet003410|HA89.CCFS2854.f	3	44.63520611
BigSet010792|Contig398|c9991|Contig38503|consensus|ann	3	44.63520611
BigSet011036|Contig35731|consensus|ann	3	44.63520611
BigSet007654|Contig49289|consensus|ann	3	44.63520611
BigSet000956|HA89.CCFS1455.f	3	45.17286124
BigSet003406|c3148	3	45.17286124
BigSet005505|Contig61379|consensus|ann	3	45.17286124
BigSet009468|Contig6274|consensus|ann	3	45.17286124
BigSet000115|Contig1367|Contig25134|consensus|ann|c7056	3	45.17286124
BigSet003804|Contig344|c7824|Contig8424|consensus|ann	3	45.17286124
BigSet006257|c2349	3	45.17286124
BigSet008787|Contig1004|Contig13659|consensus|ann|c4452	3	45.17286124
BigSet015420|c4632	3	46.78582663
BigSet005353|HA89.CCFT8482.f	3	46.78582663
BigSet001441|c4622	3	46.78582663
BigSet013541|Contig62237|consensus|ann	3	46.78582663
BigSet012328|Contig16956|consensus|ann	3	46.78582663
c5693	3	46.78582663
c5988	3	46.78582663
BigSet013170|RHA280.gi_22464280_gb_BU028760.1_BU028760	3	46.78582663
BigSet013113|Contig1038|Contig14591|consensus|ann|PSC8.gi_32530927_gb_CD847105.1_CD847105	3	46.78582663
BigSet006897|Contig44344|consensus|ann	3	46.78582663
BigSet001266|Contig9790|consensus|ann	3	46.78582663
BigSet012321|c16451	3	46.78582663
BigSet001370|c1127	3	46.78582663
BigSet002746|Contig1799|Contig46213|consensus|ann|HA89.CCFT9973.f	3	46.78582663
BigSet011109|c4270	3	46.78582663
BigSet014701|Contig15877|consensus|ann	3	46.78582663
BigSet008285|Contig55378|consensus|ann	3	46.78582663
BigSet015451|Contig846|Contig9312|consensus|ann|c16583	3	46.78582663
lrc219	3	47.32348176
BigSet007476|Contig23818|consensus|ann	3	47.32348176
BigSet007412|HA89.CCFS7661.f	3	47.86119908
BigSet001212|Contig42015|consensus|ann	3	47.86119908
BigSet011987|Contig185|c3583|Contig48560|consensus|ann	3	48.39891639
BigSet013242|ANN1312.gi_90446617_gb_DY908500.1_DY908500	3	48.39891639
BigSet011587|c3232	3	48.39891639
BigSet003206|Contig39542|consensus|ann	3	48.39891639
BigSet006858|Contig20830|consensus|ann	3	48.39891639
BigSet006316|Contig1853|Contig49038|consensus|ann|c5309	3	48.39891639
BigSet000012|c3448	3	48.39891639
BigSet000975|c13604	3	48.93657152
BigSet008602|Contig59140|consensus|ann	3	48.93657152
BigSet009083|c18427	3	48.93657152
c5186	3	49.74330304
c5192	3	49.74330304
BigSet008734|c17468	3	49.74330304
BigSet005207|Contig58133|consensus|ann	3	49.74330304
BigSet012557|Contig2290|QH_CA_Contig310_518_nt_|QH_CA_Contig310_518_nt_	3	49.74330304
BigSet000134|Contig66116|consensus|ann	3	49.74330304
BigSet013190|Contig31620|consensus|ann	3	49.74330304
BigSet014009|HA89.FSISY1C14IPZS5	3	49.74330304
BigSet012925|c2605	3	49.74330304
BigSet014799|Contig18024|consensus|ann	3	50.0121306
BigSet003720|Contig807|Contig7856|consensus|ann|c5844	3	50.55003455
BigSet005513|HA89.CCFT1026.f	3	50.55003455
BigSet009458|Contig6338|consensus|ann	3	50.55003455
BigSet005048|c1471	3	50.55003455
BigSet009066|Contig49771|consensus|ann	3	50.55003455
BigSet008919|HA89.CCFS4024.f	3	50.81867548
BigSet010866|Contig39277|consensus|ann	3	51.08768968
BigSet010855|Contig33873|consensus|ann	3	51.08768968
BigSet007949|Contig7392|consensus|ann	3	51.08768968
BigSet009344|CL3902Contig1	3	51.08768968
BigSet007347|Contig1887|Contig52266|consensus|ann|Contig47429|consensus|ann	3	51.08768968
BigSet015589|lrc8783	3	51.08768968
BigSet003684|c5343	3	51.08768968
BigSet000136|c4645	3	51.08768968
BigSet009071|Contig31|c11065|Contig25912|consensus|ann	3	51.08768968
BigSet001019|Contig26502|consensus|ann	3	51.89423456
BigSet008364|Contig59894|consensus|ann	3	51.89423456
BigSet005914|Contig52623|consensus|ann	3	52.70077943
BigSet004444|c11789	3	52.70077943
BigSet010885|Contig40421|consensus|ann	3	52.70077943
BigSet013059|HA89.CCFS850.f	3	52.70077943
BigSet003327|c16333	3	52.70077943
BigSet006574|Contig21429|consensus|ann	3	52.70077943
BigSet014338|Contig45979|consensus|ann	3	52.70077943
PSC8.gi_32537403_gb_CD853587.1_CD853587	3	52.70077943
BigSet001231|Contig1758|Contig44882|consensus|ann|PSC8.gi_32537403_gb_CD853587.1_CD853587	3	52.70077943
BigSet007053|Contig47876|consensus|ann	3	53.50751095
BigSet004404|Contig67191|consensus|ann	3	54.31424246
BigSet002196|c2770	3	54.31424246
BigSet001878|Contig1304|consensus|ann	3	54.31424246
BigSet004829|Contig1353|Contig24754|consensus|ann|c1747	3	54.31424246
BigSet007478|Contig10224|consensus|ann	3	54.31424246
BigSet007974|Contig38920|consensus|ann	3	54.31424246
BigSet000121|Contig8669|consensus|ann	3	54.31424246
BigSet015875|Contig19605|consensus|ann	3	54.31424246
BigSet015751|c1724	3	54.31424246
BigSet005249|Contig1837|Contig48033|consensus|ann|c9544	3	54.31424246
c9544	3	54.31424246
BigSet004461|Contig62444|consensus|ann	3	54.31424246
BigSet013666|Contig6221|consensus|ann	3	54.31424246
BigSet010374|Contig27357|consensus|ann	3	54.31424246
BigSet012448|Contig6199|consensus|ann	3	54.31424246
BigSet010608|Contig45371|consensus|ann	3	54.31424246
BigSet010638|c5972	3	54.31424246
BigSet011606|c15848	3	54.31424246
BigSet008865|Contig62029|consensus|ann	3	54.31424246
BigSet001056|Contig25625|consensus|ann	3	54.31424246
BigSet014877|Contig1953|Contig56230|consensus|ann|c2313|Contig56086|consensus|ann	3	54.31424246
BigSet011671|Contig874|Contig9999|consensus|ann|c34	3	54.31424246
BigSet005593|HA89.CCFT1472.f	3	54.31424246
BigSet001901|c302	3	54.31424246
BigSet000639|PSC8.gi_32532572_gb_CD848750.1_CD848750	3	54.31424246
BigSet008598|Contig34164|consensus|ann	3	54.31424246
BigSet014360|Contig62731|consensus|ann	3	54.31424246
BigSet006234|Contig45629|consensus|ann	3	54.31424246
BigSet004784|Contig5700|consensus|ann	3	54.31424246
BigSet014947|Contig13209|consensus|ann	3	54.31424246
BigSet015103|Contig9739|consensus|ann	3	54.31424246
BigSet002482|QH_CA_Contig1025_764_nt_	3	54.31424246
BigSet001090|c3838	3	54.31424246
BigSet012732|Contig21916|consensus|ann	3	54.31424246
BigSet005253|Contig6636|consensus|ann	3	54.31424246
BigSet010174|Contig33625|consensus|ann	3	54.31424246
BigSet000709|Contig64221|consensus|ann	3	54.31424246
BigSet015282|Contig63294|consensus|ann	3	54.31424246
BigSet010937|Contig29033|consensus|ann	3	54.31424246
BigSet009695|Contig37776|consensus|ann	3	54.31424246
BigSet013814|Contig64137|consensus|ann	3	54.58307003
BigSet007444|HA89.FSISY1C14IRFDP	3	54.58307003
BigSet015143|QHI12B08.yg.ab1	3	54.58307003
BigSet006249|Contig46637|consensus|ann	3	54.58307003
BigSet009619|Contig280|c5834|Contig12063|consensus|ann	3	54.85189759
c6727	3	54.85189759
BigSet005665|Contig1752|consensus|ann	3	55.92745667
BigSet010613|Contig11965|consensus|ann	3	56.46536062
BigSet014409|Contig21214|consensus|ann	3	57.00301575
BigSet006239|Contig1453|Contig28693|consensus|ann|RHA801.gi_22384592_gb_BQ967487.1_BQ967487|HA89.CCFS4679.f	3	57.00301575
BigSet006344|Contig55988|consensus|ann	3	57.00301575
BigSet013589|c10940	3	57.00301575
BigSet007289|HA89.CCFS7615.f	3	57.00301575
BigSet009674|Contig6681|consensus|ann	3	57.00301575
BigSet006232|Contig29281|consensus|ann	3	57.00301575
BigSet012263|Contig2150|Contig63365|consensus|ann|c1984	3	57.00301575
BigSet015216|Contig63899|consensus|ann	3	57.54067088
BigSet005243|Contig33624|consensus|ann	3	58.34821242
BigSet008180|c3779	3	59.15413391
BigSet005945|Contig27746|consensus|ann	3	59.15413391
BigSet014518|Contig2177|Contig63872|consensus|ann|c8326	3	59.15413391
BigSet000004|PSC8.gi_32541477_gb_CD857661.1_CD857661	3	59.15413391
BigSet013799|Contig12484|consensus|ann	3	59.15413391
BigSet005349|c14444	3	59.15413391
BigSet000624|Contig17936|consensus|ann	3	59.42296148
BigSet015124|Contig43887|consensus|ann	3	60.49933058
BigSet001615|Contig1584|Contig35553|consensus|ann|c15103	3	60.76722367
BigSet005372|Contig66152|consensus|ann	3	61.57488966
BigSet013154|Contig18318|consensus|ann	3	63.18822858
BigSet014768|c3011	3	63.9956454
BigSet015087|Contig44033|consensus|ann	3	64.26447297
BigSet015736|Contig46339|consensus|ann	3	64.26447297
BigSet004931|Contig64008|consensus|ann	3	64.53330053
BigSet013803|Contig231|consensus|ann	3	64.53330053
BigSet015198|Contig14444|consensus|ann	3	64.53330053
BigSet007290|HA89.CCFS7889.r	3	64.53330053
BigSet007929|Contig66490|consensus|ann	3	64.53330053
BigSet013415|Contig973|Contig12682|consensus|ann|c7313	3	64.53330053
BigSet007633|Contig328|c723|Contig64650|consensus|ann	3	64.53330053
BigSet004640|Contig43273|consensus|ann	3	64.53330053
BigSet000758|HA89.CCFU2998.f	3	65.07095566
BigSet001559|Contig2286|consensus|ann	3	65.07095566
BigSet003759|Contig4938|consensus|ann	3	65.07095566
BigSet011477|Contig1186|Contig19631|consensus|ann|c14879	3	65.07095566
c14879	3	65.07095566
BigSet005700|Contig1465|Contig29295|consensus|ann|c12316	3	65.33978323
BigSet014071|c4788	3	65.6086108
BigSet015309|Contig6452|consensus|ann	3	65.6086108
BigSet001936|Contig32961|consensus|ann	3	66.14626593
BigSet007837|PSC8.gi_32530768_gb_CD846946.1_CD846946	3	66.14626593
BigSet006078|Contig31909|consensus|ann	3	66.14626593
BigSet006385|Contig14546|consensus|ann	3	66.14626593
BigSet012472|Contig20155|consensus|ann	3	66.14626593
BigSet010612|HA89.CCFS5053.f	3	68.56695871
BigSet010892|Contig55689|consensus|ann	3	68.56695871
BigSet014420|c18365	3	68.56695871
BigSet002175|c14792	3	68.56695871
RHA280.gi_22468198_gb_BU032678.1_BU032678	3	68.56695871
BigSet012296|Contig58452|consensus|ann	3	68.56695871
PSC8.gi_32535345_gb_CD851529.1_CD851529	3	68.56695871
BigSet001872|Contig57439|consensus|ann	3	68.83578628
BigSet013986|Contig37215|consensus|ann	3	69.37344141
BigSet003205|c897	3	69.37344141
BigSet003287|Contig42846|consensus|ann	3	69.37344141
BigSet011750|c12401	3	72.0630869
BigSet014919|Contig63735|consensus|ann	3	73.13964264
BigSet013791|Contig16063|consensus|ann	3	73.13964264
BigSet004652|QH_CA_Contig2279_451_nt_	3	73.13964264
BigSet014993|ANN1312.gi_90451840_gb_DY913723.1_DY913723	3	73.13964264
BigSet015894|Contig640|Contig2356|consensus|ann|c12009	3	73.40847021
BigSet007490|Contig26172|consensus|ann	3	73.40847021
BigSet008942|Contig43310|consensus|ann	3	73.67729777
BigSet002343|Contig1994|Contig57887|consensus|ann|c11385	3	73.67729777
BigSet007045|HA89.FSISY1C15I7JHP	3	73.67729777
BigSet000576|HA89.CCFS1186.f	3	74.2149529
BigSet010503|Contig24924|consensus|ann	3	74.2149529
BigSet012225|lrc8817	3	74.2149529
BigSet002191|Contig16114|consensus|ann	3	74.2149529
BigSet012567|c10545	3	74.2149529
BigSet001633|c16771	3	75.82841593
BigSet012780|HA89.CCFS7673.f	3	75.82841593
BigSet010931|c12760	3	75.82841593
BigSet012924|c2180	3	75.82841593
BigSet010241|Contig47158|consensus|ann	3	75.82841593
BigSet013823|HA89.CCFS3023.f	3	76.36607106
BigSet015376|Contig1307|Contig23448|consensus|ann|c7601	3	76.63489863
BigSet013202|c4127	3	76.90372619
BigSet013871|Contig46922|consensus|ann	3	76.90372619
BigSet007037|Contig46893|consensus|ann	3	77.71008443
BigSet004509|c341	3	77.97916082
BigSet007632|c9237	3	77.97916082
BigSet012901|c141	3	77.97916082
BigSet001541|Contig18480|consensus|ann	3	77.97916082
BigSet001823|Contig65063|consensus|ann	3	77.97916082
RHA280.gi_22462750_gb_BU027230.1_BU027230	3	77.97916082
c499	3	77.97916082
BigSet010094|c9153	3	77.97916082
BigSet006007|HA89.CCFS418.f	3	77.97916082
c12004	3	77.97916082
c16866	3	77.97916082
BigSet000677|HA89.CCFT8433.f	3	77.97916082
c9471	3	77.97916082
BigSet005423|QH_CA_Contig4131_505_nt_	3	77.97916082
BigSet002632|Contig386|c9471|Contig25990|consensus|ann	3	77.97916082
BigSet006423|Contig7335|consensus|ann	3	77.97916082
BigSet014018|Contig63190|consensus|ann	3	79.59225057
c12612	3	80.1299057
BigSet005209|Contig28144|consensus|ann	3	80.1299057
BigSet008682|Contig1932|Contig55407|consensus|ann|c12612	3	80.1299057
BigSet014704|Contig542|PSC8.gi_58735934_gb_CX947055.1_CX947055|Contig1929|consensus|ann	3	80.66756083
BigSet010392|Contig21424|consensus|ann	3	81.20521596
BigSet003853|Contig61323|consensus|ann	3	81.7428711
BigSet004362|Contig6283|consensus|ann	3	82.81830572
BigSet009527|c11703	3	83.89374035
BigSet008035|Contig43691|consensus|ann	3	83.89374035
BigSet008348|Contig1846|consensus|ann	3	83.89374035
BigSet000502|Contig16199|consensus|ann	3	83.89374035
BigSet015043|Contig3800|consensus|ann	3	84.43139548
BigSet005448|HA89.CCFT8614.f	3	84.43139548
BigSet015933|RHA280.gi_22468900_gb_BU033380.1_BU033380	3	84.43139548
BigSet006661|c1837	3	84.43139548
BigSet007506|Contig15380|consensus|ann	3	84.70028523
BigSet007763|Contig8838|consensus|ann	3	84.70028523
BigSet000968|Contig24521|consensus|ann	3	84.70028523
BigSet005971|RHA801.gi_22389858_gb_BQ972335.1_BQ972335	3	84.70028523
BigSet009827|c452	3	84.70028523
BigSet006080|Contig46954|consensus|ann	3	84.9691128
BigSet007098|HA89.CCFT6912.r	3	84.9691128
BigSet002728|c10349	3	84.9691128
BigSet007863|HA89.CCFS2164.f	3	84.9691128
BigSet001049|Contig25559|consensus|ann	3	84.9691128
BigSet005394|Contig64171|consensus|ann	3	84.9691128
BigSet010586|Contig46546|consensus|ann	3	84.9691128
BigSet011852|c17285	3	84.9691128
BigSet008060|Contig53889|consensus|ann	3	85.50683011
BigSet005375|Contig43207|consensus|ann	3	85.50683011
BigSet001195|Contig14180|consensus|ann	3	85.50683011
BigSet011712|Contig16536|consensus|ann	3	85.50683011
BigSet010135|c11558	4	0
BigSet012882|HA89.CCFS5342.f	4	0
BigSet013747|c12671	4	0
BigSet009914|Contig66456|consensus|ann	4	0
BigSet011797|Contig987|Contig13213|consensus|ann|c14086	4	0
BigSet011030|c4482	4	0
BigSet007599|Contig40521|consensus|ann	4	0
BigSet008520|Contig1501|Contig31031|consensus|ann|c4657	4	0
BigSet006608|RHA280.gi_22461990_gb_BU026470.1_BU026470	4	0
BigSet013765|Contig1247|Contig21109|consensus|ann|c13149	4	0
BigSet007043|c7723	4	0
BigSet013162|c4778	4	0
BigSet011410|Contig46345|consensus|ann	4	0.268827566
BigSet014991|Contig34516|consensus|ann	4	0.537655131
BigSet003794|RHA280.gi_22456009_gb_BU020489.1_BU020489	4	0.537655131
BigSet003820|Contig11684|consensus|ann	4	0.537655131
BigSet009574|c2950	4	2.150744888
BigSet001228|c9155	4	2.150744888
BigSet006320|Contig729|consensus|ann	4	2.419572454
c9175	4	2.688400019
BigSet002499|HA89.CCFS4781.r	4	2.688400019
BigSet014559|c13205	4	2.957227584
BigSet005057|HA89.CCFS1958.f	4	3.226055149
BigSet011294|Contig15779|consensus|ann	4	3.226055149
BigSet011760|Contig39859|consensus|ann	4	3.226055149
BigSet004519|HA89.FSISY1C13H3RFT	4	3.226055149
BigSet009972|c17806	4	10.761458
BigSet006759|Contig14589|consensus|ann	4	11.03028557
BigSet002985|Contig29548|consensus|ann	4	11.29911313
BigSet002492|HA89.CCFT2214.f	4	11.29911313
BigSet004391|c442	4	11.56800288
BigSet001875|c5141	4	11.83683045
BigSet005203|lrc696	4	13.18103046
BigSet003253|Contig44269|consensus|ann	4	13.18103046
BigSet013085|HA89.CCFS5205.f	4	13.44985802
BigSet013745|c2558	4	13.44985802
BigSet001784|Contig62143|consensus|ann	4	13.44985802
BigSet012507|Contig37744|consensus|ann	4	13.44985802
BigSet007201|c12026	4	13.44985802
BigSet004312|Contig1396|Contig26010|consensus|ann|c14292	4	13.44985802
BigSet015381|Contig52075|consensus|ann	4	18.29024763
BigSet011815|RHA801.gi_22311354_gb_BQ912575.1_BQ912575	4	18.82790276
BigSet008858|Contig19062|consensus|ann	4	18.82790276
BigSet005331|RHA280.gi_22463913_gb_BU028393.1_BU028393	4	19.09673033
BigSet012133|Contig35698|consensus|ann	4	20.97852328
BigSet009125|Contig66989|consensus|ann	4	21.51617841
BigSet001816|Contig34901|consensus|ann	4	23.12964144
BigSet009796|c3052	4	25.01193204
BigSet000584|c9897	4	27.43187776
BigSet000613|HA89.CCFT1810.f	4	27.43187776
BigSet015973|Contig1214|Contig20103|consensus|ann|QHA9D02.yg.ab1	4	27.96953289
BigSet013845|Contig597|Contig1007|consensus|ann|HA89.CCFS2163.f	4	27.96953289
BigSet000694|c6878	4	27.96953289
BigSet009056|Contig5994|consensus|ann	4	27.96953289
BigSet003328|c15769	4	27.96953289
BigSet005501|Contig1801|Contig46229|consensus|ann|Contig33619|consensus|ann|c5040	4	28.50718802
BigSet013421|Contig62040|consensus|ann	4	28.50718802
BigSet006373|HA89.FSISY1C13HY3XG	4	28.50718802
HA89.CCFT783.f	4	28.50718802
BigSet003402|HA89.CCFS448.f	4	28.50718802
c6517	4	28.50718802
BigSet005051|Contig24967|consensus|ann	4	30.6579329
BigSet000443|Contig26466|consensus|ann	4	32.0021951
BigSet013922|Contig1302|Contig23233|consensus|ann|c11470	4	32.27102266
BigSet014262|Contig1776|Contig45681|consensus|ann|c247	4	32.27102266
BigSet004577|HA89.CCFS7446.r	4	32.27102266
BigSet003074|Contig42459|consensus|ann	4	32.27102266
BigSet012518|HA89.CCFT9807.f	4	32.27102266
BigSet003929|Contig1873|Contig51217|consensus|ann|c1240	4	32.27102266
BigSet000117|c1789	4	41.22841174
BigSet015591|Contig793|consensus|ann	4	41.22841174
BigSet013076|c11112	4	41.4972393
BigSet006028|c2548	4	41.4972393
BigSet014207|Contig19796|consensus|ann	4	41.4972393
BigSet015911|Contig21114|consensus|ann	4	41.4972393
BigSet007944|Contig43699|consensus|ann	4	41.76606687
BigSet008106|RHA801.gi_22387897_gb_BQ970376.1_BQ970376	4	42.03489443
BigSet012114|HA89.FSISY1C16JS3CO	4	42.03489443
BigSet014363|Contig24729|consensus|ann	4	42.03489443
BigSet005012|HA89.CCFS7087.r	4	42.303722
BigSet000270|Contig25020|consensus|ann	4	42.303722
BigSet015896|Contig1520|Contig31925|consensus|ann|c4092	4	42.84137713
BigSet013123|Contig18996|consensus|ann	4	43.64785982
BigSet006447|Contig12552|consensus|ann	4	43.64785982
BigSet003413|Contig34806|consensus|ann	4	43.64785982
BigSet013866|c13946	4	43.64785982
BigSet005326|Contig1790|Contig45954|consensus|ann|HA89.CCFT5761.f	4	43.91668739
BigSet013857|c9886	4	43.91668739
BigSet014854|c475	4	43.91668739
BigSet011466|HA89.CCFT9881.f	4	44.18551496
BigSet012734|HA89.CCFS5176.f	4	44.72317009
BigSet014542|EMIL.gi_28370204_gb_AJ539901.1_AJ539901	4	44.72317009
BigSet014357|Contig57694|consensus|ann	4	44.72317009
BigSet013161|HA89.CCFS6573.f	4	44.72317009
BigSet012912|c13343	4	44.72317009
BigSet012340|Contig23084|consensus|ann	4	45.26082522
BigSet002389|Contig12020|consensus|ann	4	45.26082522
BigSet015707|Contig48763|consensus|ann	4	45.26082522
BigSet013183|Contig17399|consensus|ann	4	45.26082522
BigSet013640|Contig20731|consensus|ann	4	45.26082522
BigSet013395|c3028	4	45.52965279
BigSet014790|QHB29P23.yg.ab1	4	45.79848035
BigSet001082|Contig20384|consensus|ann	4	45.79848035
BigSet007547|Contig22739|consensus|ann	4	46.06730792
BigSet012190|c258	4	46.06730792
BigSet009678|Contig15034|consensus|ann	4	46.33613548
BigSet007343|Contig60167|consensus|ann	4	46.33613548
BigSet006989|Contig58710|consensus|ann	4	46.33613548
BigSet011939|Contig35221|consensus|ann	4	46.33613548
BigSet008447|Contig48825|consensus|ann	4	46.33613548
BigSet010442|Contig34295|consensus|ann	4	46.33613548
BigSet016016|Contig18417|consensus|ann	4	46.33613548
BigSet007466|c17330	4	46.33613548
BigSet000140|Contig33201|consensus|ann	4	46.33619766
BigSet000718|c1794	4	46.87379061
BigSet004350|Contig49166|consensus|ann	4	46.87379061
BigSet001818|HA89.CCFS2068.f	4	47.14261817
BigSet015333|Contig3971|consensus|ann	4	47.14261818
BigSet010984|Contig47337|consensus|ann	4	47.41144574
BigSet010976|Contig16257|consensus|ann	4	47.41144574
BigSet011414|Contig1287|Contig22763|consensus|ann|HA89.CCFT9609.f	4	47.41144574
BigSet009385|c8995	4	47.41144574
BigSet011022|Contig7197|consensus|ann	4	47.41144574
BigSet006657|Contig991|Contig13311|consensus|ann|c12979	4	47.41144574
BigSet009915|HA89.CCFS1169.f	4	47.41144574
BigSet014432|Contig39895|consensus|ann	4	47.68027331
BigSet012510|Contig66910|consensus|ann	4	47.68027331
BigSet002493|Contig22386|consensus|ann	4	47.68027331
BigSet001996|Contig24415|consensus|ann	4	47.68027331
BigSet001270|c11545	4	47.68027331
BigSet012212|Contig43409|consensus|ann	4	47.68027331
BigSet002992|Contig11139|consensus|ann	4	47.94910087
BigSet011120|Contig1309|consensus|ann	4	47.94910087
BigSet006762|Contig11939|consensus|ann	4	47.94910087
BigSet014541|Contig1415|Contig26964|consensus|ann|QH_CA_Contig177_562_nt_	4	47.94910087
BigSet007578|Contig1236|Contig20679|consensus|ann|HA89.CCFS1941.f	4	47.94910087
HA89.CCFS1941.f	4	47.94910087
BigSet008714|Contig54402|consensus|ann	4	47.94910087
BigSet000238|Contig31779|consensus|ann	4	47.94910087
BigSet014804|c3120	4	47.94910087
BigSet014456|Contig21556|consensus|ann	4	47.94910087
BigSet006569|c16732	4	47.94910087
BigSet011667|Contig24476|consensus|ann	4	47.94910087
BigSet012824|Contig11118|consensus|ann	4	47.94910087
BigSet002572|Contig19848|consensus|ann	4	47.94910087
BigSet015047|c16462	4	47.94910087
BigSet003411|Contig66616|consensus|ann	4	47.94910087
BigSet004020|Contig32791|consensus|ann	4	47.94910087
BigSet008033|Contig63237|consensus|ann	4	47.94910087
BigSet010576|Contig11150|consensus|ann	4	47.94910087
BigSet014951|Contig26088|consensus|ann	4	47.94910087
BigSet004761|c752	4	47.94910087
BigSet003450|Contig2239|Contig65756|consensus|ann|c5632	4	47.94910087
BigSet001645|Contig1813|Contig46562|consensus|ann|HA89.FSISY1C14INDVF	4	47.94910087
BigSet004714|RHA801.gi_22384430_gb_BQ967325.1_BQ967325	4	47.94910087
BigSet001859|HA89.CCFU3431.r	4	47.94910087
BigSet005115|Contig3433|consensus|ann	4	47.94910087
BigSet006831|Contig1436|Contig27880|consensus|ann|Contig37340|consensus|ann	4	47.94910087
BigSet013642|Contig65915|consensus|ann	4	47.94910087
BigSet005399|c12592	4	47.94910087
BigSet005678|c8622	4	47.94910087
BigSet000879|Contig1126|Contig17471|consensus|ann|Contig50213|consensus|ann|c9079	4	47.94910087
BigSet003420|Contig19742|consensus|ann	4	47.94910087
BigSet000182|QH_CA_Contig2087_719_nt_	4	47.94910087
HA89.CCFS6187.f	4	47.94910087
BigSet007494|Contig1339|Contig24533|consensus|ann|HA89.CCFS6187.f	4	47.94910087
BigSet012177|Contig8622|consensus|ann	4	47.94910087
BigSet005614|c17469	4	47.94910087
BigSet006088|Contig8306|consensus|ann	4	48.21792844
BigSet000148|Contig43174|consensus|ann	4	48.21792844
BigSet009953|Contig3900|consensus|ann	4	48.21792844
BigSet009588|Contig2036|Contig60499|consensus|ann|Contig62427|consensus|ann	4	48.21792844
BigSet005776|c3968	4	48.21792844
BigSet008901|Contig62298|consensus|ann	4	48.21792844
BigSet015941|c11435	4	48.21792844
BigSet013840|HA89.CCFT3258.f	4	48.21792844
BigSet012798|Contig25476|consensus|ann	4	48.21792844
BigSet009950|Contig67860|consensus|ann	4	48.21792844
BigSet006857|Contig26464|consensus|ann	4	48.21792844
BigSet012583|Contig58490|consensus|ann	4	48.21792844
BigSet009048|Contig62998|consensus|ann	4	48.21792844
BigSet002118|Contig7548|consensus|ann	4	48.21792844
BigSet009962|Contig46140|consensus|ann	4	48.21792844
BigSet003970|Contig1346|consensus|ann	4	48.21792844
BigSet004751|Contig7043|consensus|ann	4	48.21792844
BigSet000811|Contig57860|consensus|ann	4	48.21792844
BigSet010788|Contig62988|consensus|ann	4	48.21792844
BigSet015581|QH_CA_Contig732_696_nt_	4	48.21792844
BigSet002356|Contig16743|consensus|ann	4	48.486756
BigSet002580|Contig46121|consensus|ann	4	48.486756
BigSet010126|HA89.CCFS7321.f	4	48.486756
BigSet008753|Contig67488|consensus|ann	4	48.486756
BigSet003901|Contig31194|consensus|ann	4	48.486756
BigSet003724|Contig46231|consensus|ann	4	48.486756
BigSet015109|c1861	4	48.486756
BigSet011140|RHA280.gi_22461455_gb_BU025935.1_BU025935	4	48.486756
BigSet003735|c5278	4	48.486756
BigSet010068|c5274	4	48.486756
BigSet011203|Contig45947|consensus|ann	4	48.486756
BigSet011228|Contig19904|consensus|ann	4	48.75558357
BigSet004737|HA89.CCFS400.r	4	49.02441113
BigSet002752|Contig23758|consensus|ann	4	49.02441113
BigSet010300|Contig1320|consensus|ann	4	49.02441113
BigSet001196|c3422	4	49.02441113
BigSet013204|Contig13369|consensus|ann	4	49.02441113
BigSet010527|Contig48783|consensus|ann	4	49.02441113
BigSet006641|Contig5543|consensus|ann	4	49.02441113
BigSet015447|Contig1116|Contig16973|consensus|ann|c9891	4	49.02441113
BigSet011039|Contig48466|consensus|ann	4	49.02441113
BigSet002384|CL4225Contig1	4	49.2932387
BigSet013543|Contig12863|consensus|ann	4	49.56206626
BigSet005094|Contig17942|consensus|ann	4	49.56206626
BigSet011128|Contig62191|consensus|ann	4	49.56206626
BigSet008795|Contig17281|consensus|ann	4	49.56212845
BigSet003694|Contig27812|consensus|ann	4	49.83095601
BigSet015595|c4347	4	50.09972139
BigSet014944|HA89.CCFT4371.f	4	50.09972139
BigSet004124|Contig13714|consensus|ann	4	50.09972139
BigSet000766|Contig1124|consensus|ann	4	50.09972139
BigSet013492|PSC8.gi_32529901_gb_CD846079.1_CD846079	4	50.09972139
BigSet009044|Contig38527|consensus|ann	4	50.09972139
BigSet011871|c3450	4	50.09972139
BigSet006396|Contig43343|consensus|ann	4	50.09972139
BigSet014546|ANN1312.gi_90462839_gb_DY924718.1_DY924718	4	50.09972139
BigSet010165|c14160	4	50.09972139
BigSet012997|HA89.FSISY1C13H6OGE	4	50.09972139
BigSet003902|HA89.FSISY1C13H0PM0	4	50.09972139
BigSet002147|Contig43790|consensus|ann	4	50.09972139
BigSet008168|c13142	4	50.09972139
BigSet002608|Contig30147|consensus|ann	4	50.09972139
BigSet002602|Contig1342|Contig24569|consensus|ann|c4583	4	50.09972139
BigSet006864|HA89.CCFS5227.r	4	50.09972139
BigSet002081|Contig22312|consensus|ann	4	50.09972139
BigSet001408|c5497	4	50.09972139
BigSet003340|c2241	4	50.09972139
BigSet015373|Contig42675|consensus|ann	4	50.09972139
BigSet009462|Contig64158|consensus|ann	4	50.09972139
BigSet014903|Contig43530|consensus|ann	4	50.09972139
BigSet015827|Contig2575|consensus|ann	4	50.09972139
BigSet013255|HA89.CCFS4433.f	4	50.09972139
BigSet011271|Contig265|c5530|Contig29723|consensus|ann|Contig66402|consensus|ann	4	50.09972139
BigSet003038|Contig62060|consensus|ann	4	50.09972139
HA89.FSISY1C14IPM16	4	50.09972139
BigSet002675|c7815	4	50.09972139
BigSet015094|Contig2058|Contig61883|consensus|ann|c8224|QH_CA_Contig859_795_nt_	4	50.09972139
BigSet011609|Contig55583|consensus|ann	4	50.09972139
BigSet013854|HA89.CCFT8711.f	4	50.36854896
BigSet003461|c6438	4	50.36854896
BigSet009978|Contig289|consensus|ann	4	50.36861114
BigSet014545|Contig29571|consensus|ann	4	50.36861114
BigSet006268|Contig52232|consensus|ann	4	50.63737652
BigSet014331|QH_CA_Contig2082_661_nt_	4	50.63737652
BigSet010387|Contig1843|Contig48389|consensus|ann|PSC8.gi_32539551_gb_CD855735.1_CD855735	4	50.63737652
BigSet009450|HA89.FSISY1C14ITWDF	4	50.63737652
BigSet001319|Contig1835|Contig47911|consensus|ann|RHA801.gi_22312105_gb_BQ913326.1_BQ913326	4	50.63737652
RHA801.gi_22312105_gb_BQ913326.1_BQ913326	4	50.63737652
BigSet005761|HA89.CCFS1233.f	4	50.63737652
BigSet006560|Contig41970|consensus|ann	4	50.63737652
BigSet010160|Contig28893|consensus|ann	4	50.63737652
BigSet015119|Contig32432|consensus|ann	4	50.63737652
BigSet003426|HA89.CCFS6706.r	4	50.90626627
BigSet001079|Contig432|HA89.CCFT1283.f|Contig30077|consensus|ann	4	50.90632846
BigSet002644|HA89.CCFT7860.f	4	51.17509384
BigSet005509|Contig19511|consensus|ann	4	51.4439214
BigSet012562|Contig1034|Contig14463|consensus|ann|HA89.FSISY1C16JR5N7	4	51.98163872
BigSet012654|c12816	4	51.98163872
BigSet003285|HA89.CCFT3889.f	4	51.98163872
BigSet015575|Contig292|c6351|Contig11050|consensus|ann	4	51.98163872
BigSet004206|c6600	4	51.98163872
BigSet012753|HA89.FSISY1C16JQCQC	4	52.25046628
BigSet012291|c14095	4	52.25046628
BigSet008551|Contig55|c12705|Contig46380|consensus|ann	4	52.25046628
c2155	4	52.25046628
BigSet010170|c153	4	52.51935603
BigSet005173|Contig57676|consensus|ann	4	52.78818359
BigSet007491|Contig17135|consensus|ann	4	53.32590091
BigSet003099|HA89.CCFS2559.f	4	53.32590091
BigSet003942|Contig43419|consensus|ann	4	53.32590091
BigSet010396|c4246	4	53.32590091
BigSet004356|Contig1295|Contig23121|consensus|ann|lrc550	4	53.32590091
BigSet001175|Contig55734|consensus|ann	4	53.32590091
BigSet013289|Contig62310|consensus|ann	4	53.32590091
BigSet002582|HA89.CCFT7360.f	4	53.32590091
HA89.FSISY1C15JB8OJ	4	53.32590091
BigSet009621|Contig51600|consensus|ann	4	53.32590091
BigSet006466|c7245	4	53.32590091
BigSet009954|Contig53455|consensus|ann	4	53.32590091
BigSet002555|Contig25148|consensus|ann	4	53.59472847
BigSet006375|Contig2031|Contig60323|consensus|ann|c7179	4	53.59472848
BigSet010221|Contig11710|consensus|ann	4	53.59472848
BigSet008670|Contig441|HA89.CCFT4565.f|Contig1867|consensus|ann|Contig60991|consensus|ann	4	53.86355604
BigSet009534|Contig760|Contig6107|consensus|ann|HA89.FSISY1C15JB8OJ	4	53.86355604
BigSet015145|Contig1620|consensus|ann	4	53.86355604
BigSet001820|QH_CA_Contig2100_919_nt_	4	53.86355604
BigSet005258|Contig62559|consensus|ann	4	53.86355604
BigSet002579|lrc1514	4	53.86355604
BigSet009065|Contig12544|consensus|ann	4	53.86355604
BigSet014107|HA89.CCFS7875.f	4	53.86355604
BigSet005100|Contig54465|consensus|ann	4	53.86355604
BigSet012187|Contig28464|consensus|ann	4	54.13238361
BigSet006508|Contig30768|consensus|ann	4	54.13238361
BigSet004081|Contig33555|consensus|ann	4	54.13238361
BigSet001192|HA89.CCFS5831.f	4	54.13238361
BigSet009013|Contig19850|consensus|ann	4	54.13238361
BigSet002841|Contig5604|consensus|ann	4	54.13238361
BigSet002660|Contig46963|consensus|ann	4	54.13238361
BigSet000903|Contig1313|Contig23698|consensus|ann|HA89.CCFT7958.f	4	54.13238361
BigSet015249|Contig31904|consensus|ann	4	54.13238361
BigSet007375|Contig2178|Contig63874|consensus|ann|c4081	4	54.13238361
BigSet001991|Contig19669|consensus|ann	4	54.13238361
BigSet009448|Contig15432|consensus|ann	4	54.13238361
BigSet004515|ANN1312.gi_90451185_gb_DY913068.1_DY913068	4	54.13238361
BigSet014000|Contig2847|consensus|ann	4	54.13238361
BigSet000318|Contig2822|consensus|ann	4	54.13238361
BigSet004833|Contig31874|consensus|ann	4	54.13238361
BigSet002622|Contig56665|consensus|ann	4	54.13238361
BigSet013053|RHA801.gi_22389872_gb_BQ972349.1_BQ972349	4	54.13238361
BigSet009581|c12245	4	54.13238361
BigSet007001|lrc1937	4	54.13238361
BigSet004984|HA89.FSISY1C15I4BIV	4	54.13238361
BigSet006118|c13034	4	54.13238361
BigSet001435|c3116	4	54.13238361
BigSet014464|HA89.CCFT3159.f	4	54.40121117
BigSet012651|HA89.CCFS7540.r	4	54.40121117
BigSet015449|Contig1020|Contig14111|consensus|ann|c8800	4	54.40121117
BigSet012535|Contig6857|consensus|ann	4	54.40121117
BigSet004680|HA89.CCFT8640.f	4	54.40121117
BigSet002159|Contig29437|consensus|ann	4	54.40121117
BigSet003354|Contig1899|Contig53589|consensus|ann|c12890	4	54.67010092
BigSet002348|Contig4441|consensus|ann	4	55.47658362
BigSet011080|Contig1118|Contig17213|consensus|ann|Contig10125|consensus|ann	4	55.74547336
BigSet014524|HA89.CCFS3270.f	4	56.01430092
BigSet010871|c12345	4	56.01430092
BigSet013481|Contig57679|consensus|ann	4	56.01430092
BigSet002659|HA89.CCFT8096.r	4	56.01430092
BigSet004424|c14178	4	56.01430092
BigSet010431|Contig63351|consensus|ann	4	56.01430092
ANN1312.gi_90466190_gb_DY928069.1_DY928069	4	56.01430093
BigSet015357|Contig1755|Contig44779|consensus|ann|ANN1312.gi_90466190_gb_DY928069.1_DY928069	4	56.01430093
BigSet015942|Contig68707|consensus|ann	4	56.01430093
BigSet010223|RHA801.gi_22313133_gb_BQ914352.1_BQ914352	4	56.28312849
BigSet000129|Contig50270|consensus|ann	4	56.28312849
BigSet001616|Contig33670|consensus|ann	4	56.28312849
BigSet015608|c10598	4	56.55195606
BigSet011332|Contig62544|consensus|ann	4	56.55195606
BigSet002090|c5183	4	56.55195606
BigSet006789|Contig239|c4797|Contig57163|consensus|ann	4	56.55195606
BigSet014195|Contig1859|Contig49444|consensus|ann|HA89.FSISY1C13HWRQG	4	56.55195606
BigSet003905|Contig23472|consensus|ann	4	56.55195606
BigSet004006|Contig58191|consensus|ann	4	56.55195606
BigSet002078|Contig38397|consensus|ann	4	56.82078363
BigSet007030|Contig64162|consensus|ann	4	57.08961119
BigSet004472|HA89.CCFS876.f	4	57.08961119
BigSet007179|c16805	4	57.08961119
BigSet012587|Contig1845|Contig48476|consensus|ann|c10166	4	57.08961119
BigSet007780|Contig10707|consensus|ann	4	57.08961119
c9653	4	57.08961119
BigSet010700|Contig65217|consensus|ann	4	57.08961119
BigSet005694|Contig25665|consensus|ann	4	57.08961119
BigSet014661|Contig40727|consensus|ann	4	57.08961119
BigSet000810|Contig1348|Contig24691|consensus|ann|c13120	4	57.08961119
BigSet003370|Contig1815|Contig46644|consensus|ann|c17864	4	57.08961119
BigSet005588|Contig28970|consensus|ann	4	57.08961119
BigSet012385|Contig34955|consensus|ann	4	57.08961119
BigSet002623|c5732	4	57.08961119
BigSet003699|Contig2170|Contig63693|consensus|ann|c8568|QH_CA_Contig3667_502_nt_	4	57.08961119
BigSet010505|Contig1863|Contig50126|consensus|ann|c9929	4	57.08961119
BigSet011253|c7136	4	57.08961119
BigSet008147|c6475	4	57.08961119
BigSet006473|Contig16297|consensus|ann	4	57.08961119
BigSet002695|Contig48184|consensus|ann	4	57.35843876
BigSet014827|Contig5896|consensus|ann	4	57.62726632
BigSet003717|c11376	4	57.62726632
BigSet002767|HA89.CCFS4263.f	4	57.62726632
BigSet013711|Contig25915|consensus|ann	4	57.62726632
BigSet003639|c2872	4	58.16492145
BigSet008807|c13207	4	58.16492145
BigSet012902|Contig29032|consensus|ann	4	58.16492145
BigSet013265|HA89.CCFT7049.f	4	58.43374902
BigSet010688|Contig20624|consensus|ann	4	58.70257658
BigSet010073|c13103	4	58.70257658
BigSet004764|Contig1663|Contig39679|consensus|ann|c1602	4	58.70257658
BigSet011694|Contig22048|consensus|ann	4	58.70257658
BigSet008859|Contig43650|consensus|ann	4	58.70257658
BigSet014457|c17659	4	58.70257658
BigSet015801|Contig10627|consensus|ann	4	58.70257658
BigSet000503|PSC8.gi_32532155_gb_CD848333.1_CD848333	4	58.70257658
BigSet011106|PSC8.gi_32539981_gb_CD856165.1_CD856165	4	58.97140415
BigSet005284|c5166	4	59.24023171
BigSet010851|Contig1569|Contig34507|consensus|ann|c18441	4	59.24023171
BigSet006285|c9942	4	59.24023171
BigSet009996|PSC8.gi_58735522_gb_CX946643.1_CX946643	4	59.24023171
BigSet002539|c5100	4	59.24023171
BigSet002053|Contig28321|consensus|ann	4	59.24023171
BigSet006486|Contig25441|consensus|ann	4	59.24023171
BigSet002149|Contig6945|consensus|ann	4	59.24023171
BigSet010947|Contig656|Contig3054|consensus|ann|lrc639	4	59.24023171
BigSet015446|Contig15053|consensus|ann	4	59.24023171
BigSet011334|Contig5602|consensus|ann	4	59.77788684
BigSet014703|Contig24408|consensus|ann	4	59.77788684
BigSet003666|HA89.CCFS5807.f	4	59.77788684
BigSet000187|lrc8315	4	59.77788684
BigSet015200|Contig28085|consensus|ann	4	59.77788684
BigSet003738|Contig1844|Contig48449|consensus|ann|c783	4	60.31554197
BigSet014072|Contig22296|consensus|ann	4	61.39085223
BigSet008501|Contig18061|consensus|ann	4	61.39085223
BigSet011401|c16084	4	61.39085223
BigSet009006|Contig64767|consensus|ann	4	61.39085223
BigSet005105|HA89.CCFS2453.f	4	61.39085223
BigSet013049|c6888	4	61.39085223
BigSet003827|Contig62958|consensus|ann	4	61.39085223
BigSet005612|Contig17359|consensus|ann	4	61.39085223
BigSet000643|Contig844|Contig9237|consensus|ann|HA89.CCFT5340.f	4	61.92850736
BigSet009023|Contig44254|consensus|ann	4	62.19733493
BigSet002388|Contig647|Contig2580|consensus|ann|c10781	4	62.46616249
BigSet004326|RHA801.gi_22389988_gb_BQ972465.1_BQ972465	4	62.46616249
BigSet011533|Contig24096|consensus|ann	4	62.46616249
BigSet002165|c13006	4	63.00381762
BigSet015086|c4409	4	63.00381762
BigSet003821|c3677	4	63.00381762
BigSet006707|Contig2812|consensus|ann	4	63.00381762
BigSet013288|Contig5683|consensus|ann	4	63.00381762
BigSet006305|HA89.CCFT5538.f	4	63.27264519
BigSet004423|c13732	4	63.54147275
BigSet007286|Contig24737|consensus|ann	4	63.54147275
BigSet002546|Contig13623|consensus|ann	4	63.54147275
BigSet009741|RHA280.gi_22457784_gb_BU022264.1_BU022264	4	63.81030032
BigSet001741|Contig899|Contig11031|consensus|ann|c15184	4	63.81030032
BigSet006412|c11170	4	64.07912788
BigSet001193|c7742	4	64.07912788
BigSet013836|HA300b.gi_51915015_gb_AJ829010.1_AJ829010	4	64.34795545
BigSet009496|Contig1585|Contig35590|consensus|ann|c941	4	64.61678301
BigSet011733|Contig1058|Contig15103|consensus|ann|c2362	4	64.61678301
BigSet009636|HA89.CCFS3551.r	4	64.61678301
BigSet006419|Contig30933|consensus|ann	4	64.61678301
BigSet011255|c4364	4	64.61678301
BigSet001855|HA89.CCFS6780.f	4	64.61678301
BigSet011384|Contig1953|consensus|ann	4	66.23024604
BigSet010717|Contig2276|consensus|ann	4	66.23024604
BigSet005632|Contig30819|consensus|ann	4	66.49907361
BigSet012040|Contig153|c2651|Contig58565|consensus|ann	4	66.76790117
BigSet008532|Contig14163|consensus|ann	4	66.76790117
BigSet010418|c2232	4	67.3055563
BigSet010825|c12572	4	67.3055563
BigSet011178|Contig1553|Contig33715|consensus|ann|c12160	4	67.3055563
BigSet011052|Contig20188|consensus|ann	4	67.84321143
BigSet009624|HA89.CCFT9371.f	4	67.84321143
BigSet009266|c6964	4	67.84321143
BigSet002270|Contig68042|consensus|ann	4	68.38086656
BigSet008349|Contig433|HA89.CCFT1745.f|RHA801.gi_22390937_gb_BQ973427.1_BQ973427	4	68.38086656
BigSet004016|c7301	4	68.38086656
BigSet000713|Contig62691|consensus|ann	4	68.38086656
BigSet002600|c3849	4	68.38086656
BigSet010988|Contig6461|consensus|ann	4	68.38086656
BigSet011695|Contig1728|Contig43787|consensus|ann|HA89.CCFT969.f	4	68.38086656
BigSet010242|Contig31735|consensus|ann	4	71.06976422
BigSet004263|HA89.CCFS1875.f	4	71.06976422
BigSet010459|Contig53518|consensus|ann	4	71.06976422
BigSet008959|Contig55943|consensus|ann	4	71.06976422
BigSet012645|Contig5835|consensus|ann	4	72.14519885
BigSet004185|HA89.CCFT5816.f	4	73.22063347
BigSet004773|Contig547|RHA280.gi_22460308_gb_BU024788.1_BU024788|Contig23229|consensus|ann	4	73.22063347
BigSet002009|c12011	4	74.83372323
BigSet001340|c13086	4	74.83372323
BigSet012086|Contig1691|Contig41846|consensus|ann|PSC8.gi_58736516_gb_CX947637.1_CX947637	4	75.1025508
BigSet016025|c10335	4	75.37137836
BigSet008020|Contig15327|consensus|ann	4	75.37137836
BigSet011134|Contig1031|Contig14418|consensus|ann|c1934	4	75.37137836
BigSet000950|Contig46452|consensus|ann	4	75.37137836
BigSet014504|lrc7997	4	75.64020593
BigSet000555|Contig1788|Contig45888|consensus|ann|c11549	4	75.90903349
BigSet014755|Contig46812|consensus|ann	4	75.90903349
BigSet003758|QH_CA_Contig198_615_nt_	4	75.90903349
BigSet006834|HA89.CCFS6340.r	4	76.71557837
BigSet013952|Contig2206|consensus|ann	4	76.98440594
BigSet001803|Contig43584|consensus|ann	4	76.98440594
BigSet004149|c2326	4	78.05977838
BigSet011962|Contig17897|consensus|ann	4	79.40404058
BigSet009264|c17540	4	79.67286814
BigSet008720|HA89.CCFT1751.r	4	79.67286814
BigSet007203|Contig45982|consensus|ann	4	79.67286814
BigSet000345|c9975	4	79.67286814
BigSet003359|c13177	4	79.67286814
BigSet005609|c291	4	82.90316142
BigSet014783|c13353	4	82.90316142
BigSet005895|c12896	4	83.44081656
BigSet006050|Contig32676|consensus|ann	4	83.44081656
BigSet013677|Contig27298|consensus|ann	4	83.44081656
BigSet011652|HA89.CCFS4279.f	4	83.44081656
BigSet012463|Contig19802|consensus|ann	4	85.5919969
BigSet004290|ANN1312.gi_90446366_gb_DY908249.1_DY908249	4	86.12971421
BigSet005905|c3514	4	88.2804591
BigSet008637|Contig833|Contig8826|consensus|ann|c1399|Contig14820|consensus|ann	4	88.2804591
BigSet001423|Contig67946|consensus|ann	4	88.2804591
BigSet007535|c4654	4	88.5494733
BigSet008862|HA89.CCFS7190.r	4	89.89392213
BigSet015175|HA89.CCFS2990.r	4	89.89392213
BigSet002261|c9299	4	90.96923239
BigSet001594|Contig44317|consensus|ann	4	91.50688752
BigSet000252|Contig35912|consensus|ann	4	91.50688752
BigSet010886|Contig17456|consensus|ann	4	91.50688752
BigSet011967|Contig52868|consensus|ann	4	91.50688752
BigSet013662|Contig22424|consensus|ann	4	92.04454265
BigSet006782|c3488	4	92.58219778
BigSet004740|Contig17899|consensus|ann	5	0
BigSet009894|Contig34411|consensus|ann	5	0
BigSet004342|Contig1620|Contig37434|consensus|ann|CL3139Contig1	5	0
BigSet004097|Contig2334|QH_CA_Contig762_683_nt_|RHA801.gi_22395734_gb_BQ978211.1_BQ978211	5	0
BigSet003874|Contig4017|consensus|ann	5	0
BigSet015149|c9675	5	0
BigSet006331|c10737	5	0
BigSet011094|QHA16A09.yg.ab1	5	0.537655131
BigSet012140|RHA801.gi_22315420_gb_BQ916639.1_BQ916639	5	0.537655131
BigSet010284|Contig1385|Contig25597|consensus|ann|HA89.CCFT7471.r	5	0.537655131
BigSet006023|Contig64466|consensus|ann	5	0.537655131
BigSet013860|Contig17187|consensus|ann	5	0.537655131
BigSet011176|Contig1399|Contig26169|consensus|ann|Contig22527|consensus|ann	5	1.075310261
BigSet014498|Contig40222|consensus|ann	5	2.688400019
BigSet005434|Contig35209|consensus|ann	5	2.957227584
BigSet007821|c10991	5	3.226055149
BigSet004017|c7645	5	3.226055149
BigSet008927|Contig57002|consensus|ann	5	3.226055149
BigSet003278|c17498	5	5.916821754
BigSet001488|Contig61942|consensus|ann	5	5.916821754
BigSet013254|Contig59783|consensus|ann	5	5.916821754
BigSet005972|c13488	5	5.916821754
BigSet002628|Contig7554|consensus|ann	5	6.992132015
BigSet004837|Contig2161|Contig63596|consensus|ann|c4691	5	6.992132015
BigSet006212|Contig46136|consensus|ann	5	8.605221773
BigSet008027|c10328	5	8.605221773
BigSet005823|HA89.CCFT4449.f	5	9.411704469
BigSet010519|c11381	5	9.680532034
BigSet001230|lrc19351	5	9.680532034
BigSet011897|Contig31048|consensus|ann	5	9.680532034
BigSet012184|Contig136|c2060|Contig30092|consensus|ann	5	9.680532034
BigSet001229|Contig66869|consensus|ann	5	9.680532034
BigSet013212|HA89.CCFT1323.f	5	10.21824935
BigSet009748|Contig2207|Contig64736|consensus|ann|c18907	5	10.48707691
BigSet006534|c6732	5	11.83127692
BigSet012119|c17506	5	11.83127692
BigSet015300|Contig32215|consensus|ann	5	12.90671155
BigSet004405|Contig4605|consensus|ann	5	12.90671155
BigSet001732|HA89.CCFT6651.f	5	12.90671155
BigSet005624|PSC8.gi_58735981_gb_CX947102.1_CX947102	5	14.51980131
BigSet015493|Contig39942|consensus|ann	5	14.51980131
BigSet007836|Contig24794|consensus|ann	5	14.51980131
BigSet012002|Contig62124|consensus|ann	5	14.51980131
BigSet000349|HA89.FSISY1C15I4JP2	5	16.13326433
BigSet015804|ANN1312.gi_90454523_gb_DY916402.1_DY916402	5	16.93980921
BigSet013856|HA89.CCFS2671.r	5	23.1435636
BigSet010754|Contig51357|consensus|ann	5	23.1435636
BigSet009664|Contig64049|consensus|ann	5	23.1435636
BigSet013174|c11813	5	24.21899823
BigSet006074|Contig326|c7206|Contig11614|consensus|ann|c5445	5	29.59741624
BigSet011674|Contig50044|consensus|ann	5	29.59741624
BigSet009414|HA89.CCFT1952.r	5	29.59741624
BigSet007077|Contig11876|consensus|ann	5	29.59741624
BigSet008015|Contig442|consensus|ann	5	31.21050599
BigSet000744|Contig1977|Contig57156|consensus|ann|HA89.FSISY1C15JCPU8	5	31.21050599
BigSet014819|lrc6962	5	31.21050599
BigSet014298|Contig3289|consensus|ann	5	33.36162415
BigSet002877|Contig10320|consensus|ann	5	33.36162415
BigSet008442|Contig24908|consensus|ann	5	33.36162415
BigSet002488|Contig23502|consensus|ann	5	33.36162415
BigSet010779|Contig47331|consensus|ann	5	33.36162415
BigSet005172|Contig2224|Contig65250|consensus|ann|HA89.CCFS5426.r	5	33.36162415
BigSet008353|Contig34028|consensus|ann	5	33.36162415
BigSet003279|Contig13547|consensus|ann	5	33.89927928
BigSet015653|QH_CA_Contig256_410_nt_	5	33.89927928
BigSet001589|Contig28023|consensus|ann	5	33.89927928
BigSet012774|c6111	5	33.89927928
BigSet008327|c4534	5	33.89927928
BigSet000527|Contig49226|consensus|ann	5	33.89927928
BigSet015477|c9123	5	33.89927928
BigSet007119|HA89.CCFT3140.f	5	34.97458954
BigSet006826|Contig1824|Contig47073|consensus|ann|c4401	5	37.1257077
BigSet007294|Contig62747|consensus|ann	5	39.27645259
BigSet008140|Contig2323|QH_CA_Contig1535_774_nt_|Contig29648|consensus|ann	5	39.27645259
BigSet005619|Contig34499|consensus|ann	5	41.96597294
BigSet000355|Contig66464|consensus|ann	5	41.96597294
BigSet002286|Contig29065|consensus|ann	5	42.23486269
BigSet013709|Contig1479|Contig29684|consensus|ann|Contig55358|consensus|ann	5	43.04140757
BigSet015611|c3723	5	43.04140757
BigSet006699|Contig49323|consensus|ann	5	43.31023514
BigSet007177|Contig877|consensus|ann	5	44.11671783
BigSet013670|lrc5558	5	44.92344935
BigSet006747|Contig26534|consensus|ann	5	45.73018086
BigSet014938|Contig27963|consensus|ann	5	45.73018086
BigSet015673|Contig1181|Contig19497|consensus|ann|HA89.CCFS3161.f	5	45.73018086
HA89.CCFS3161.f	5	45.73018086
BigSet012471|Contig57610|consensus|ann	5	45.73018086
BigSet002127|c7819	5	45.73018086
BigSet005162|Contig50820|consensus|ann	5	45.73018086
BigSet013305|RHA280.gi_22453495_gb_BU017975.1_BU017975	5	47.88129902
BigSet014477|HA89.CCFS6435.f	5	47.88129902
BigSet012337|Contig546|RHA280.gi_22459754_gb_BU024234.1_BU024234|c11386	5	47.88129902
BigSet013347|Contig66685|consensus|ann	5	48.41895415
BigSet000755|Contig66487|consensus|ann	5	48.68778172
BigSet014809|c9168	5	48.68778172
BigSet001826|Contig729|Contig5614|consensus|ann|c426	5	48.95660928
BigSet005402|Contig46278|consensus|ann	5	48.95660928
BigSet013692|HA89.CCFS7035.f	5	48.95660928
BigSet010652|HA89.CCFS2876.r	5	48.95660928
BigSet003739|QHA14M14.yg.ab1	5	48.95660928
BigSet007335|c17507	5	48.95660928
BigSet000901|Contig458|HA89.CCFT8728.f|Contig48168|consensus|ann	5	48.95660928
BigSet005160|c15268	5	49.22543685
BigSet012844|Contig8822|consensus|ann	5	49.49426441
BigSet009670|Contig17474|consensus|ann	5	49.49426441
BigSet006092|c4514	5	49.49426441
BigSet015039|c1256	5	49.49426441
BigSet012310|ANN1312.gi_90445045_gb_DY906928.1_DY906928	5	49.49426441
BigSet001277|Contig1757|consensus|ann	5	49.49426441
BigSet012718|c5831	5	49.49426441
BigSet006175|RHA801.gi_22388231_gb_BQ970710.1_BQ970710	5	49.49426441
BigSet005731|Contig41741|consensus|ann	5	49.49426441
BigSet007641|Contig20972|consensus|ann	5	49.49426441
HA89.FSISY1C16JZWN1	5	49.49426441
BigSet009587|Contig35632|consensus|ann	5	49.49426441
BigSet006530|Contig53|c12623|QH_CA_Contig1876_1018_nt_	5	50.03191954
BigSet008515|Contig66620|consensus|ann	5	50.03191954
BigSet009859|Contig26814|consensus|ann	5	50.03191954
BigSet010567|Contig1632|Contig38147|consensus|ann|c4442|Contig21809|consensus|ann	5	50.30074711
BigSet008916|Contig46948|consensus|ann	5	50.30074711
BigSet015930|Contig2235|Contig65615|consensus|ann|RHA280.gi_22452208_gb_BU016688.1_BU016688	5	50.30074711
BigSet000260|Contig50811|consensus|ann	5	50.56957467
BigSet000988|c5376	5	50.83840224
BigSet015797|Contig8292|consensus|ann	5	50.83840224
BigSet009302|Contig20523|consensus|ann	5	50.83840224
BigSet014349|c15271	5	50.83840224
BigSet007055|Contig48961|consensus|ann	5	50.83840224
BigSet004044|HA89.CCFS5181.r	5	50.83840224
RHA801.gi_22313459_gb_BQ914678.1_BQ914678	5	50.83840224
BigSet005567|c4109	5	51.1072298
BigSet014438|HA89.CCFS2403.f	5	51.1072298
BigSet004079|c7764	5	51.1072298
BigSet010475|c14694	5	51.1072298
BigSet007718|Contig1014|Contig13841|consensus|ann|c2552	5	51.1072298
c2552	5	51.1072298
BigSet008923|Contig56415|consensus|ann	5	51.1072298
BigSet014671|Contig49505|consensus|ann	5	51.1072298
BigSet000970|Contig1036|Contig14535|consensus|ann|QH_CA_Contig584_721_nt_	5	51.1072298
BigSet015415|Contig1613|Contig37109|consensus|ann|RHA801.gi_22313983_gb_BQ915202.1_BQ915202	5	51.1072298
BigSet003840|Contig22068|consensus|ann	5	51.1072298
BigSet015955|PSC8.gi_32536451_gb_CD852635.1_CD852635	5	51.1072298
BigSet010341|Contig1231|Contig20536|consensus|ann|c3102	5	51.1072298
c3102	5	51.1072298
BigSet011697|Contig690|Contig4449|consensus|ann|Contig83|consensus|ann	5	51.1072298
BigSet012374|Contig51977|consensus|ann	5	51.1072298
BigSet008829|Contig2973|consensus|ann	5	51.1072298
BigSet005922|Contig26741|consensus|ann	5	51.1072298
BigSet005006|Contig17236|consensus|ann	5	51.1072298
BigSet000388|Contig7758|consensus|ann	5	51.1072298
BigSet012751|Contig50482|consensus|ann	5	51.1072298
BigSet005716|Contig46230|consensus|ann	5	51.1072298
BigSet012078|Contig1227|Contig20434|consensus|ann|HA89.CCFS3588.f	5	51.1072298
BigSet010032|Contig1056|Contig15028|consensus|ann|c5472	5	51.1072298
BigSet010194|Contig48130|consensus|ann	5	51.1072298
BigSet000281|Contig16013|consensus|ann	5	51.1072298
BigSet015775|HA89.CCFS1983.f	5	51.1072298
BigSet002511|Contig21912|consensus|ann	5	51.1072298
BigSet006181|CL3090Contig1	5	51.1072298
BigSet015928|Contig23213|consensus|ann	5	51.1072298
BigSet015490|Contig1395|Contig26009|consensus|ann|HA89.CCFS1607.f	5	51.1072298
c837	5	51.1072298
BigSet006014|Contig357|c837|Contig2311|consensus|ann	5	51.1072298
BigSet001931|Contig53788|consensus|ann	5	51.1072298
BigSet001917|Contig35600|consensus|ann	5	51.1072298
BigSet005127|Contig30226|consensus|ann	5	51.1072298
BigSet013507|c7621	5	51.1072298
BigSet013774|Contig243|c4912|Contig10751|consensus|ann|Contig29258|consensus|ann	5	51.1072298
BigSet004293|c4523	5	51.1072298
BigSet000714|c2150	5	51.1072298
BigSet005933|Contig470|consensus|ann	5	51.1072298
BigSet011352|Contig25223|consensus|ann	5	51.1072298
BigSet008448|Contig58810|consensus|ann	5	51.1072298
BigSet007577|Contig8828|consensus|ann	5	51.1072298
BigSet007000|c15675	5	51.1072298
BigSet013192|Contig19913|consensus|ann	5	51.1072298
BigSet012501|Contig33833|consensus|ann	5	51.1072298
BigSet011639|Contig8389|consensus|ann	5	51.1072298
BigSet006626|Contig63008|consensus|ann	5	51.1072298
BigSet014750|Contig227|consensus|ann	5	51.1072298
BigSet016036|Contig27267|consensus|ann	5	51.1072298
BigSet014285|Contig16216|consensus|ann	5	51.1072298
BigSet001695|Contig24738|consensus|ann	5	51.1072298
BigSet012626|Contig34542|consensus|ann	5	51.1072298
BigSet010046|Contig45989|consensus|ann	5	51.1072298
BigSet015868|Contig5831|consensus|ann	5	51.1072298
BigSet013915|Contig47737|consensus|ann	5	51.1072298
BigSet010322|ANN1312.gi_90451315_gb_DY913198.1_DY913198	5	51.1072298
BigSet015308|Contig14285|consensus|ann	5	51.1072298
BigSet007980|ANN1312.gi_90442767_gb_DY904650.1_DY904650	5	51.1072298
BigSet012476|Contig19901|consensus|ann	5	51.1072298
BigSet004211|c16322	5	51.1072298
BigSet005310|Contig1574|Contig34759|consensus|ann|HA89.FSISY1C13H7KPN	5	51.1072298
BigSet007357|Contig871|Contig9956|consensus|ann|Contig1120|consensus|ann|c2636|Contig7786|consensus|ann	5	51.1072298
BigSet005877|Contig61927|consensus|ann	5	51.1072298
BigSet002345|Contig1254|Contig21298|consensus|ann|Contig11025|consensus|ann	5	51.1072298
BigSet010933|Contig52931|consensus|ann	5	51.1072298
BigSet014690|Contig1690|Contig41820|consensus|ann|HA300b.gi_51914255_gb_AJ828250.1_AJ828250	5	51.1072298
BigSet007330|Contig11672|consensus|ann	5	51.1072298
BigSet015476|HA89.CCFT4239.f	5	51.1072298
BigSet004436|Contig2270|Contig67571|consensus|ann|c2936	5	51.1072298
BigSet013055|Contig64785|consensus|ann	5	51.1072298
BigSet003360|Contig39715|consensus|ann	5	51.1072298
BigSet009282|HA89.FSISY1C15JBYWC	5	51.1072298
BigSet000482|Contig11057|consensus|ann	5	51.1072298
BigSet015478|Contig36249|consensus|ann	5	51.1072298
BigSet000611|HA89.CCFS4033.r	5	51.1072298
BigSet011893|Contig29130|consensus|ann	5	51.1072298
BigSet012120|Contig2271|Contig67605|consensus|ann|RHA280.gi_22453259_gb_BU017739.1_BU017739	5	51.1072298
[truncated: 14,281 more rows]
