# Supplementary material for: Genome-scale transcriptional analyses of first-generation interspecific sunflower hybrids reveals broad regulatory compatibility
Source: BMC Genomics. 2013 May 23;14:342. doi: 10.1186/1471-2164-14-342 (PMC3679827; doi:10.1186/1471-2164-14-342)
Supplement: Additional file 5: Table S1 — All reference transcripts showing at least one significant difference in analyses of species differences between H. annuus cmsHA89 and H. petiolaris Pet2152 or analyses of transgressive, non-additive, high variance, or allele-biased transcripts in F1 hybrids. ‘REFERENCE’ identifies the reference contig. ‘LENGTH’ gives the length of the reference contig in bases. Black or grey symbols within the following columns indicate whether the specified difference was statistically significant in both full and reduced analyses (black/bold) or only a single analysis (grey). For “TRANSGRESSIVE” and “NON-ADDITIVE” transcripts, '▲'indicates that F1 samples showed a mean transcript accumulation greater than observed for either parental accession; '▼' indicates lower levels of transcript in F1 samples. For “NON-ADDITIVE” transcripts, '●' indicates that F1 transcript accumulation was intermediate relative to parental accessions. For “ALLELIC BIAS” and “SPECIES DIFFERENCE”, 'A' and 'P' indicate that higher transcript accumulation was observed for the H. annuus or H. petiolaris allele/accession, respectively. For “HIGH CV”, '●' indicates a contig showing a coefficient of variation among F1 samples that is ≥ 2. “TAIR10” provides the best nucleotide BLAST hit to the TAIR10 genome assembly (http://www.arabidopsis.org); “no hit” indicates no results with e-value < e-10. “UNIPROT” provides the uniprot id for the best blastx hit against the UniProt Knowledgebase, release 2012_08. “description” provides an abbreviated annotation of gene function. [file 1471-2164-14-342-S5.xlsx]

## Sheet: SUPPL.TABLE1
REFERENCE	LENGTH	TRANSGRESSIVE	NON-ADDITIVE	ALLELIC_BIAS	HIGH CV	SPECIES DIFFERENCE	TAIR10	UNIPROT	description
BigSet007352	1290	▲	▲				AT2G40460.1	D7T4G2	oligopeptide transporter_ putative [Ricinus communis]
BigSet004137	1078	▲	▲				AT1G16080.1	B9GVW5	AT1G16080 [Arabidopsis thaliana]
BigSet015472	931	▲	▲			(A)	no hit	G1DVA5	lipid transfer protein isoform 1.1 precursor [Lactuca sativa]
BigSet009001	1470		▲	A			AT1G02500.1	B8Y0N6	S-adenosyl-L-methionine synthetase [Chrysanthemum coronarium]
BigSet008176	1505		▲				AT1G15690.1	B9N710	vacuolar H+-translocating inorganic pyrophosphatase [Populus trichocarpa]
BigSet007217	2021		▲				AT1G49760.1	B9RYE9	polyadenylate-binding protein_ putative [Ricinus communis]
BigSet008467	1635		▲	A			AT1G08200.1	D2D333	UDP-D-apiose/UPD-D-xylose synthetase [Gossypium hirsutum]
BigSet014494	1836		▲				AT5G63180.1	D7SHE0	Pectate lyase precursor_ putative [Ricinus communis]
BigSet011146	1828		▲	P			AT4G33030.1	F6H3N4	UDP-sulfoquinovose synthase [Solanum lycopersicum]
BigSet005531	2251		▲	A			AT1G59870.1	F6HX62	Pleiotropic drug resistance protein 1; AltName: Full=NtPDR1
BigSet012479	2289		▲	P		P	AT1G02500.1	G3LUV1	S-adenosyl-L-methionine synthetase [Chrysanthemum coronarium]
BigSet006330	1944		▲	P		(P)	AT3G48170.1	G8D1H1	betaine aldehyde dehydrogenase [Chrysanthemum lavandulifolium]
BigSet005957	2146		▲				AT5G13630.1	I1N906	magnesium chelatase subunit [Glycine max]
BigSet008884	709		▲				no hit	no_uniprot	no_hits
BigSet008830	1858		▲				AT2G28840.1	Q2TE73	ring zinc finger protein [Artemisia desertorum]
BigSet007349	1664		▲	A			AT5G60390.1	Q8GV27	elongation factor 1 alpha [Stevia rebaudiana]
BigSet006265	2234		▲				AT2G32880.1	Q94G53	(-)-beta-pinene synthase [Artemisia annua]
BigSet004925	2307		▲	P		(P)	AT1G65840.1	B9H3J5	ATPAO4 (ARABIDOPSIS THALIANA POLYAMINE OXIDASE 4) [Arabidopsis thaliana]
BigSet011804	1451		▲				AT1G13440.1	Q6RUQ2	glyceraldehyde 3-phosphate dehydrogenase [Daucus carota]
BigSet000427	1439		▲			(A)	AT3G04290.1	B9S7Q1	zinc finger protein_ putative [Ricinus communis]
BigSet006908	1448		▲				AT3G16370.1	B9RQB3	zinc finger protein_ putative [Ricinus communis]
BigSet010424	1435		▲				AT1G13440.1	G8XWY8	glyceraldehyde 3-phosphate dehydrogenase [Gynura bicolor]
BigSet014873	1399		▲				AT5G33370.1	B9S7Q1	zinc finger protein_ putative [Ricinus communis]
BigSet008481	2057		▲	P			AT1G79460.1	G4U403	polyphenol oxidase [Cynara cardunculus var. scolymus]
BigSet014461	1169		▲			A	AT1G29920.1	Q1KLZ3	chloroplast chlorophyll a/b-binding protein [Carya cathayensis]
BigSet012163	1266		▲				AT5G54160.1	D3JZ18	O-methyltransferase-like protein [Prunus mume]
BigSet015949	1551		▲				AT3G48460.1	F6GSG0	Esterase precursor_ putative [Ricinus communis]
BigSet013155	1095		▲	P		(P)	AT3G16240.1	Q39958	aquaporin [Helianthus annuus]
BigSet014528	1764		▲				AT2G40410.2	B9HHW7	Ca(2+)-dependent DNase [Populus tomentosa]
c2921	1287		▲				AT1G21850.1	G7JDL2	sks7; copper ion binding / oxidoreductase [Arabidopsis thaliana]
BigSet002563	2094		▲	P		(P)	AT4G28940.1	F6H3E6	mta/sah nucleosidase_ putative [Ricinus communis]
BigSet000385	1070		▲	A			AT4G01470.1	C8YXI3	tonoplast aquaporin 1;1 [Daucus carota]
BigSet000671	1235		▲				AT1G16880.1	B9SAK5	amino acid binding protein_ putative [Ricinus communis]
BigSet003946	1481		▲			P	no hit	B7TZ47	lipoxygenase [Camellia sinensis]
BigSet015028	1073		▲				AT3G09880.1	F6HV37	Metalloendoproteinase 1 precursor_ putative [Ricinus communis]
BigSet000996	1584		▲	A		(P)	no hit	F6I133	proline-rich protein [Nicotiana glauca]
BigSet003375	1545		▲				AT5G08000.1	A1E2H4	lipid transfer protein isoform 1.2 [Lactuca sativa]
BigSet004673	873		▲	A			AT5G43730.1	B9IK91	SP1L_ putative [Ricinus communis]
BigSet013201	2254		▲	A			ATCG00590.1	A5B1V2	dsRNA-binding protein 2 [Arabidopsis lyrata subsp. lyrata]
BigSet010557	1059		▲	A			AT3G09390.1	Q84SA5	metallothionein 1 [Aster tripolium]
BigSet015890	1974		▲				ATMG01390.1	G7I9Q9	unknow protein [Oryza sativa Japonica Group]
BigSet004459	1120	▼	▼			(P)	AT4G20990.1	D7TIT5	carbonic anhydrase_ putative [Ricinus communis]
BigSet005392	986		▼				AT1G36280.1	Q8GUN7	no_hits
BigSet001301	763		▼			P	AT1G54410.1	Q9SLJ2	no_hits
BigSet004906	1386		▼			(P)	AT1G13440.1	E0D6S1	glyceraldehyde 3-phosphate dehydrogenase [Gynura bicolor]
BigSet014805	1198		▼			P	AT5G20620.1	Q9SB19	Polyubiquitin; Contains: Ubiquitin; Flags: Precursor
BigSet015092	779		▼	A			AT2G05100.1	H2EUL2	chlorophyll a/b binding protein [Panax ginseng]
BigSet012022	1905		▼			(P)	ATCG00470.1	F6HG36	oligopeptidase_ putative [Ricinus communis]
BigSet002470	836		▼	A			AT1G68590.1	B9ST11	Plastid-specific 30S ribosomal protein 3_ chloroplast precursor_ putative [Ricinus communis]
BigSet015683	672		▼	A			AT2G47400.1	F6HPR1	chloroplast protein 12 [Fagus crenata]
BigSet013789	1306	▲	●			(A)	AT1G31450.1	F6GTJ2	aspartyl protease family protein [Arabidopsis lyrata subsp. lyrata]
BigSet011554	1942		●			P	AT3G58610.1	A5AGN5	ketol-acid reductoisomerase [Catharanthus roseus]
BigSet006201	1936		●	A		P	AT4G13940.1	A5HML4	S-adenosyl-L-homocysteine hydrolase [Chrysanthemum x morifolium]
BigSet008392	1391		●			P	AT1G43670.1	A6N9A0	fructose-1_6-bisphosphatase [Flaveria linearis]
BigSet006189	1827		●			P	AT2G39730.1	A8W9B0	chloroplast ribulose 1_5-bisphosphate carboxylase/oxygenase activase [Flaveria bidentis]
BigSet013449	1986		●				AT2G24270.4	A9PGH7	NADP-dependent glyceraldehyde-3-phosphate dehydrogenase
BigSet010883	2403		●			A	AT5G25900.1	B5MEX5	ent-kaurene oxidase 1 [Lactuca sativa]
BigSet007347	1957		●			P	AT1G32060.1	B9GZT5	phosphoribulose kinase_ putative [Ricinus communis]
BigSet003245	1582		●			(P)	AT2G39730.1	B9SDY7	Ribulose bisphosphate carboxylase/oxygenase activase 1 [Ricinus communis]
BigSet005707	1684		●			A	AT3G51670.1	B9SL24	Patellin-6_ putative [Ricinus communis]
BigSet009093	2882		●			P	AT1G53310.1	B9SWL2	Phosphoenolpyruvate carboxylase_ putative [Ricinus communis]
BigSet001219	1892		●			A	AT4G02780.1	D4III9	copalyldiphosphate synthase [Helianthus annuus]
BigSet001846	1615		●	A		P	AT3G14420.1	D7EZN6	glycolate oxidase [Mikania micrantha]
BigSet012624	1468		●			P	AT3G14420.1	D7EZN6	glycolate oxidase [Mikania micrantha]
BigSet015035	2349		●			P	AT5G51820.1	D7T1T9	Phosphoglucomutase_ chloroplastic
BigSet012357	2444		●	P		P	AT5G46110.4	D7TJE0	Triose phosphate/phosphate translocator_ chloroplastic
BigSet006679	1706		●	P		P	AT5G17310.2	F6M8J8	UDP-glucose pyrophosphorylase [Populus tremula x Populus tremuloides]
BigSet010188	1866		●			(P)	AT2G21330.1	G8FMI9	fructose-bisphosphate aldolase_ putative [Ricinus communis]
BigSet007575	1375		●			P	AT1G56070.1	I1MJ86	eukaryotic translation elongation factor_ putative [Ricinus communis]
BigSet010938	1878		●			(P)	AT1G37130.1	Q18NX4	nitrate reductase 2 [Nicotiana benthamiana]
BigSet014505	1318		●	P		P	AT3G63410.1	Q2XV86	MPBQ/MSBQ methyltransferase 2 [Helianthus annuus]
BigSet001905	1893		●			A	no hit	Q4U3F7	germacrene A synthase 1 [Helianthus annuus]
BigSet008318	1826		●			A	AT5G25900.1	Q6UQ67	kaurene oxidase [Stevia rebaudiana]
BigSet009040	1725		●				AT5G09810.1	Q7XZJ2	actin [Gossypium hirsutum]
BigSet007705	1649		●			P	AT1G68010.2	Q93XV7	hydroxypyruvate reductase [Bruguiera gymnorhiza]
BigSet008839	1793		●	A			AT1G29090.1	Q9SP93	thiol protease [Matricaria chamomilla]
BigSet009766	1596		●	A			AT5G62700.1	Q9STC9	Beta-tubulin [Zinnia elegans]
BigSet007644	1429		●	P		(P)	AT2G22780.1	B9S7S1	malate dehydrogenase_ putative [Ricinus communis]
BigSet010378	1337		●			P	AT1G09340.1	E4MWA3	NAD dependent epimerase/dehydratase_ putative [Ricinus communis]
BigSet013887	1790		●			P	AT1G12900.1	F1CWA5	glyceraldehyde-3-phosphate dehydrogenase [Mangifera indica]
BigSet005803	1634		●				AT5G23940.1	B9RIV2	Anthranilate N-benzoyltransferase protein_ putative [Ricinus communis]
BigSet001386	1626		●			(P)	AT5G17920.1	B8LPY2	cobalamine-independent methionine synthase [Solenostemon scutellarioides]
BigSet009847	1644		●			(P)	AT5G66190.1	B9GZ04	chloroplast ferredoxin-NADP+ oxidoreductase precursor [Capsicum annuum]
BigSet014455	1727		●			P	AT2G28800.1	F6GV27	Inner membrane protein PPF-1_ chloroplast precursor_ putative [Ricinus communis]
BigSet012604	2563		●			(P)	AT5G66570.1	I0B7J1	Oxygen-evolving enhancer protein 1_ chloroplastic
lrc18518	1072		●			P	AT5G13630.1	Q07893	Magnesium-chelatase subunit H_ putative [Ricinus communis]
BigSet003011	1795		●		●	A	AT3G14640.1	F8S1H0	CYP72A58 [Nicotiana tabacum]
BigSet000735	1457		●			P	AT1G53240.1	I1KDM8	putative mitochondrial NAD-dependent malate dehydrogenase [Solanum tuberosum]
BigSet004649	1564		●			A	AT2G18620.1	Q9FV47	GGDP synthase [Tagetes erecta]
BigSet003200	1160		●			P	AT4G19170.1	A0JBX7	putative carotenoid cleavage dioxygenase [Chrysanthemum x morifolium]
BigSet015751	1619		●			P	AT1G64720.1	B9RYW5	phosphatidylcholine transfer protein_ putative [Ricinus communis]
BigSet004295	1985		●	A		(P)	AT3G63140.1	B9GSN8	mRNA-binding protein precursor [Nicotiana tabacum]
BigSet015524	1263		●			P	AT1G42970.1	B9GPQ6	glyceraldehyde-3-phosphate dehydrogenase B subunit [Arabidopsis lyrata subsp. lyrata]
BigSet004533	1047		●	A		(P)	AT2G34420.1	Q40247	light-harvesting chlorophyll a/b-binding protein (LHCP) precursor [Lactuca sativa]
BigSet010483	1668		●			(P)	AT3G54050.1	F6HKY4	fructose-1_6-bisphosphatase_ putative [Ricinus communis]
BigSet012222	1593		●			A	AT1G53900.1	D7SXY7	nucleotide binding protein_ putative [Ricinus communis]
BigSet005874	1012		●			(P)	AT5G54270.1	F6H2E4	chlorophyll a/b-binding protein [Daucus carota]
BigSet002927	1099		●	A			AT5G54270.1	F6H2E4	light-harvesting chlorophyll binding protein 3 [Arabidopsis lyrata subsp. lyrata]
BigSet010615	1184		●			P	AT2G45290.1	B9RDA1	transketolase_ putative [Ricinus communis]
BigSet009505	1056		●	A			AT4G05320.2	Q41067	polyubiquitin [Pinus sylvestris]
BigSet003860	2478		●			(P)	AT3G55800.1	B9IL97	Aspartic proteinase nepenthesin-2 precursor_ putative [Ricinus communis]
BigSet007884	1107		●			(P)	AT2G30790.1	I1JJ05	Oxygen-evolving enhancer protein 2_ chloroplastic; Short=OEE2; AltName: Full=23 kDa subunit of oxygen evolving system of photosystem II; AltName: Full=23 kDa thylakoid membrane protein; AltName: Full=OEC 23 kDa subunit; Flags: Precursor
BigSet013815	1001		●				AT1G15820.1	Q0PWS6	chloroplast pigment-binding protein CP24 [Nicotiana tabacum]
BigSet003822	1031		●			(P)	AT1G15820.1	Q0PWS6	chloroplast pigment-binding protein CP24 [Nicotiana tabacum]
BigSet006947	1584		●			(P)	AT3G55440.1	Q38JI4	triose phosphate isomerase cytosolic isoform-like [Solanum tuberosum]
BigSet013358	1265		●			(P)	AT1G61520.1	E4MVY1	chlorophyll A/B binding protein_ putative [Ricinus communis]
BigSet000318	1790		●			A	AT4G36220.1	F8S1H3	cytochrome P450-dependent monooxygenase-like protein [Ammi majus]
BigSet001733	1234		●			(P)	AT4G10340.1	Q00321	Type I (26 kD) CP29 polypeptide [Solanum lycopersicum]
BigSet000915	1296		●			(P)	AT3G08940.2	B9SQ36	chlorophyll A/B binding protein_ putative [Ricinus communis]
BigSet002429	2592		●				AT3G27090.1	C6TM49	B2 protein_ putative [Ricinus communis]
BigSet006943	1812		●			P	no hit	F6GUY5	PTAC16 (PLASTID TRANSCRIPTIONALLY ACTIVE 16); binding / catalytic [Arabidopsis thaliana]
BigSet007672	1361		●			P	AT1G16880.1	B9SAK5	amino acid binding protein_ putative [Ricinus communis]
BigSet005297	2089		●			A	AT2G13940.1	A5ARV9	putative polyprotein [Solanum lycopersicum]
BigSet010784	950		●			(P)	AT2G39730.1	B9SDY7	Ribulose bisphosphate carboxylase/oxygenase activase 1_ chloroplast precursor_ putative [Ricinus communis]
BigSet000782	1383		●			(P)	AT1G76080.1	O04002	CDSP32 protein (Chloroplast Drought-induced Stress Protein of 32kDa) [Solanum tuberosum]
BigSet002352	1490		●			A	no hit	I1M9X6	BURP domain-containing protein [Glycine max]
BigSet001027	1905		●			(P)	AT1G29910.1	B9IAR5	light-harvesting chlorophyll a/b-binding protein (LHCP) precursor [Lactuca sativa]
BigSet015134	1685		●			(A)	AT5G25130.1	F8S1H8	cytochrome P450 [Coptis japonica var. dissecta]
BigSet012833	754		●			P	AT3G55800.1	D7TMH3	chloroplast sedoheptulose-1_7-bisphosphatase [Solanum lycopersicum]
BigSet012470	1099		●			(P)	AT1G26770.2	A5BA94	alpha expansin [Rosa hybrid cultivar]
BigSet010654	988		●	A		P	AT2G33570.1	F8UWS2	carotenoid cleavage dioxygenase 4 [Osmanthus fragrans]
BigSet008641	778		●			(P)	AT5G35630.1	O04961	chloroplastic glutamine synthetase [Helianthus annuus]
BigSet006802	1815		●			(P)	AT1G55480.1	B9GXY1	binding protein [Arabidopsis lyrata subsp. lyrata]
BigSet013056	1694		●			A	no hit	F8S1H8	cytochrome P450_ putative [Ricinus communis]
BigSet003987	1155		●			P	AT5G14740.1	F2YLE2	carbonic anhydrase 3 [Flaveria pringlei]
BigSet014775	1294		●				AT1G32470.1	Q39751	H-Protein precursor [Flaveria pringlei]
BigSet014669	1938		●			(P)	AT3G23400.1	Q5QJB6	harpin binding protein 1 [Glycine max]
BigSet007769	1027		●			(P)	AT5G02240.1	A7Y2G2	germin-like protein [Chimonanthus praecox]
BigSet014203	808		●			(P)	AT4G03280.1	I1LUB3	Cytochrome b6-f complex iron-sulfur subunit_ chloroplastic; AltName: Full=Plastohydroquinone:plastocyanin oxidoreductase iron-sulfur protein; AltName: Full=Rieske iron-sulfur protein; Short=ISP; Short=RISP; Flags: Precursor
BigSet004347	1462		●			(P)	AT4G12800.1	B9SMR5	Photosystem I reaction center subunit XI_ chloroplast precursor_ putative [Ricinus communis]
BigSet005576	1000		●			(P)	AT4G03280.1	I1LUB3	Rieske fes protein [Arabidopsis lyrata subsp. lyrata]
BigSet008007	922		●	P		(P)	AT5G20630.1	B9A6I8	germin like protein [Nicotiana tabacum]
BigSet003172	1613		●				AT5G64040.2	A5BWV3	pyroglutamyl-peptidase I_ putative [Ricinus communis]
BigSet006404	1796		●			P	AT5G38420.1	C1JZ18	Ribulose bisphosphate carboxylase small chain 4_ chloroplastic; Short=RuBisCO small subunit 4; Flags: Precursor
BigSet001335	2015		●				AT4G40030.2	F6HRP4	histone H3.2 [Arabidopsis thaliana]
BigSet006532	949		●			P	AT4G09650.1	B9MW43	ATP synthase delta chain_ chloroplastic
BigSet004164	1230		●			(P)	AT4G05180.1	F6H8B4	photosystem II subunit Q-2 [Arabidopsis lyrata subsp. lyrata]
BigSet005856	2263		●			(P)	AT5G40950.1	D7U005	glucose-methanol-choline (gmc) oxidoreductase_ putative [Ricinus communis]
BigSet000174	1033		●			(P)	AT4G09650.1	F6HVW3	ATP synthase delta chain_ chloroplastic
BigSet009631	933		●			(P)	AT4G28660.2	D7U379	Photosystem II reaction center W protein_ putative [Ricinus communis]
BigSet000056	2461		●			A	no hit	A5BP26	putative polyprotein [Solanum lycopersicum]
BigSet003869	494		●				AT4G02890.3	A9SF28	UBQ4 [Elaeis guineensis]
BigSet001715	978		●			A	no hit	Q9ZQY5	Chain A_ Crystal Structure Of Helianthus Tuberosus Lectin
BigSet008375	1190		●			(P)	AT4G39460.1	E0CSM0	thioredoxin m(mitochondrial)-type_ putative [Ricinus communis]
BigSet008983	839		●			(P)	AT4G01150.1	I1KI04	Thylakoid membrane phosphoprotein 14 kDa_ chloroplast [Ricinus communis]
BigSet009793	1561		●	A		A	AT5G57170.2	Q9LWB1	vegetative storage protein_ VSP [Cichorium intybus]
BigSet008294	1604		●			(A)	AT4G28610.1	D7LDR9	RNS2 (RIBONUCLEASE 2) [Arabidopsis thaliana]
BigSet015978	990		●			(P)	AT2G47010.1	B9T135	lipid binding protein_ putative [Ricinus communis]
BigSet004721	1719		●				AT1G30380.1	B9IA07	PSAK (photosystem I subunit K) [Arabidopsis thaliana]
BigSet014041	706		●			P	AT4G12520.1	H2CT18	14 kDa proline-rich protein DC2.15 precursor_ putative [Ricinus communis]
BigSet001922	991		●		●	A	AT5G59870.1	I1PRV7	Histone H2A [Euphorbia esula]
BigSet006240	650		●				AT2G20260.1	A8C1A6	PSI reaction center subunit III [Citrus sinensis]
BigSet007227	675		●			(P)	AT1G79850.1	D7U0I2	30S ribosomal protein S17_ putative [Ricinus communis]
BigSet000719	923		●				AT1G67740.1	B9HTF3	photosystem II core complex proteins psbY_ chloroplast precursor [Ricinus communis]
BigSet002348	924		●			P	AT2G46820.1	D7U838	LOC100283753 [Zea mays]
BigSet014634	835		●			(P)	AT2G26500.2	F6HQF8	plastoquinol-plastocyanin reductase_ putative [Ricinus communis]
BigSet009223	829		●	P		(P)	AT4G28750.1	F6HZU4	Photosystem I reaction center subunit IV B_ chloroplastic
BigSet004552	466		●			A	no hit	Q6TKQ7	lipid transfer protein [Vitis aestivalis]
BigSet008868	822		●	A			AT1G12270.1	B9N5E4	ultraviolet-B-repressible protein [Gossypium hirsutum]
BigSet007008	1778	▲				(A)	AT3G44550.1	E9KL86	gland-specific fatty acyl-CoA reductase 1 [Artemisia annua]
BigSet002945	1126	▲				(P)	no hit	no_uniprot	no_hits
BigSet015238	1636	▲			●		AT5G28667.1	no_uniprot	no_hits
BigSet009445	2915	▲			●	(A)	no hit	Q6X5R6	lipoxygenase [Nicotiana attenuata]
BigSet008577	1570	▲					no hit	Q9AR67	germacrene A synthase [Solidago canadensis]
BigSet004703	1981	▲			●	(P)	AT3G47340.1	Q9SP20	asparagine synthetase [Helianthus annuus]
BigSet000428	1607	▲					AT5G48380.1	A4PHY4	Chain A_ Crystal Structure Of Dendranthema Morifolium Dmat Complexed With Malonyl-Coa
BigSet006058	1636	▲					AT5G43760.1	I1E3D2	3-ketoacyl-CoA synthase [Gossypium hirsutum]
BigSet009443	1402	▲			●		AT4G17830.2	F6HT97	peptidase M20/M25/M40 family protein [Arabidopsis lyrata subsp. lyrata]
BigSet007691	1408	▲					no hit	Q6VAA3	UDP-glycosyltransferase 79A2 [Stevia rebaudiana]
BigSet015246	1643	▲				(A)	AT1G61680.1	E5GAH3	(3S)-linalool/(E)-nerolidol synthase [Vitis vinifera]
BigSet002081	1411	▲				P	AT2G42570.1	B9S988	alpha galactosidase precursor [Coffea arabica]
BigSet012327	992	▲					AT3G54340.1	A6N676	MADS-box transcription factor HAM63 [Helianthus annuus]
BigSet008671	986	▲					AT3G54340.1	A6N676	MADS-box transcription factor HAM63 [Helianthus annuus]
BigSet010982	1606	▲					AT3G49210.1	F6I6E2	wax synthase [Petunia x hybrida]
BigSet004120	1099	▲					AT1G69120.1	Q8RVR0	MADS-box transcription factor HAM75 [Helianthus annuus]
BigSet002512	1133	▲					AT5G20240.1	Q84LC9	MADS-box transcription factor CDM86 [Chrysanthemum x morifolium]
BigSet009474	1598	▲				(P)	AT5G67480.2	D7TT76	BT4 (BTB AND TAZ DOMAIN PROTEIN 4); transcription regulator [Arabidopsis thaliana]
BigSet015125	1026	▲				(P)	AT2G40880.1	Q9MB08	multicystatin [Helianthus annuus]
BigSet015488	1272	▲				(A)	AT5G18640.1	I1MAS0	cuticular water permeability [Solanum habrochaites]
BigSet002312	938	▲					AT2G45190.1	D7TN10	Axial regulator YABBY1_ putative [Ricinus communis]
BigSet014190	1155	▲			●		no hit	Q8LJP5	S-like RNase [Antirrhinum majus x Antirrhinum hispanicum]
BigSet014735	797	▲			●	(P)	AT5G45670.1	A9PG27	zinc finger protein_ putative [Ricinus communis]
BigSet007548	1044	▲					AT1G12860.1	B9SSC2	DNA binding protein_ putative [Ricinus communis]
BigSet001722	669	▲					AT4G36770.1	Q6VAA7	UDP-glycosyltransferase 88B1 [Stevia rebaudiana]
BigSet005011	1206	▲				A	no hit	B9GZV8	lipase_ putative [Arabidopsis thaliana]
BigSet011026	817	▲					no hit	B9GT61	predicted protein [Populus trichocarpa]
BigSet011107	938	▲			●	(A)	AT3G26744.1	I1MSK8	Transcription factor bHLH35
BigSet007167	359	▲					AT3G12490.2	Q9MB08	multicystatin [Helianthus annuus]
BigSet001183	842	▲					AT5G25180.1	G3GBK0	cytochrome P450 [Populus trichocarpa]
BigSet009825	899	▲					AT1G35370.1	G7IZL4	specific tissue protein 2 [Cicer arietinum]
BigSet001894	1747	▲				A	AT3G02645	B9GV75	Putative UPF0481 protein At3g02645
BigSet011277	628	▲					no hit	Q9MB08	multicystatin [Helianthus annuus]
BigSet001639	1344	▲					no hit	F6HZZ6	pore-forming toxin-like protein Hfr-2 [Triticum aestivum]
BigSet014434	787	▲			●		AT5G22880.1	Q2XPW1	histone h2b_ putative [Ricinus communis]
BigSet006406	870	▲					no hit	D7SLG3	lipid binding protein_ putative [Ricinus communis]
BigSet003409	655	▲					AT3G57920.1	E0CTG4	Squamosa promoter-binding protein_ putative [Ricinus communis]
BigSet015788	1940	▲			●		no hit	I1MLD5	glycerophosphoryl diester phosphodiesterase family protein [Arabidopsis lyrata subsp. lyrata]
BigSet010359	975	▲				(A)	no hit	C0P4J8	cytochrome P450 CYP76H18 [Zea mays]
BigSet008571	1107	▲					AT1G75270.1	Q6F4I6	dehydroascorbate reductase [Zinnia elegans]
BigSet000437	915	▲					no hit	Q283I8	ABC transporter [Stevia rebaudiana]
BigSet010211	642	▲					no hit	Q65A67	Gty37 protein [Gerbera hybrid cultivar]
BigSet003407	1060	▲			●		AT5G34863.1	A2XRT0	Os04g0310000 [Oryza sativa Japonica Group]
BigSet012458	451	▲					AT5G66780.1	D7MLY3	UFG2 [Triticum aestivum]
BigSet000094	829	▲				(P)	no hit	B9GMS2	pentatricopeptide repeat-containing protein_ putative [Ricinus communis]
BigSet011931	808	▲				P	no hit	Q9MB08	multicystatin [Helianthus annuus]
BigSet003571	1235	▲			●	(A)	AT5G38212.1	B9MYG7	Mannose/glucose-specific lectin
BigSet008080	1762	▲				A	AT1G79450.1	Q8L8W0	hypothetical protein VITISV_010645 [Vitis vinifera]
BigSet000391	1630	▼					AT3G62740.1	F6HZ47	beta-glucosidase_ putative [Ricinus communis]
BigSet010442	1594	▼					AT1G19450.1	D7KSL7	integral membrane protein_ putative [Arabidopsis thaliana]
BigSet003943	1263	▼					AT1G31260.1	A5BCQ5	zinc/iron transporter_ putative [Ricinus communis]
BigSet011154	1336	▼				P	AT3G61220.2	Q2PHF5	Lactuca sativa short-chain dehydrogenase/reductase 2
BigSet004208	1388	▼					AT2G30900.1	F6H4Y4	alpha galactosidase precursor [Coffea arabica]
BigSet013936	841	▼					AT1G02190.1	B7FLS2	sterol desaturase_ putative [Ricinus communis]
BigSet003246	1255	▼					AT3G53450.1	G7IBJ6	carboxy-lyase_ putative [Ricinus communis]
BigSet008298	733	▼				(P)	AT1G24170.1	D7KPH2	LGT9; polygalacturonate 4-alpha-galacturonosyltransferase [Arabidopsis thaliana]
BigSet007503	1105	▼					AT5G25920.1	A5BBA6	PREDICTED: hypothetical protein [Vitis vinifera]
BigSet014042	853	▼					AT4G14690.1	Q39939	early light-induced protein_ putative [Ricinus communis]
BigSet009042	716	▼					ATCG01100.1	H6SXT1	NADH-plastoquinone oxidoreductase subunit 1 protein [Cornus florida]
BigSet008048	751	▼					no hit	G3ECQ6	Unknown protein [Arabidopsis thaliana]
BigSet007790	1968			A			AT3G05230.1	A1KXE1	pectin acetylesterase [Lactuca sativa]
BigSet012774	1497			A			AT3G45640.1	A2IB54	mitogen-activated protein kinase [Citrus sinensis]
BigSet015610	2740					P	AT5G20830.1	A3QQY2	sucrose synthase [Cichorium intybus]
BigSet000928	1600			A			AT3G58610.1	A5AGN5	ketol-acid reductoisomerase [Arabidopsis thaliana]
BigSet006163	2186					(P)	AT5G58700.1	A5C0R5	phospholipase C [Petunia integrifolia subsp. inflata]
BigSet004058	1786					P	AT4G13940.1	A5HML4	S-adenosyl-L-homocysteine hydrolase [Chrysanthemum x morifolium]
BigSet010708	2205					P	AT5G62530.1	A7YVW1	P5CDH1 [Actinidia chinensis]
BigSet008931	567					A	AT3G63095.1	A8MRN4	no_hits
BigSet000080	1932					(A)	AT1G74030.1	A9P745	plastid enolase [Helianthus annuus]
BigSet012054	1702			A			AT1G12050.1	A9P843	fumarylacetoacetate hydrolase_ putative [Ricinus communis]
BigSet001267	1675					P	AT4G13930.1	A9P855	serine hydroxymethyltransferase [Populus tremuloides]
BigSet011052	1585					(P)	AT3G10200.1	A9P919	ATP binding protein_ putative [Ricinus communis]
BigSet005508	1957					(P)	AT1G20260.1	A9PCK1	vacuolar H+-ATPase subunit B [Zostera marina]
BigSet007127	1605			P			AT1G01090.1	A9PF50	pyruvate dehydrogenase_ putative [Ricinus communis]
BigSet012514	1553					(P)	AT4G30950.1	A9PGN3	chloroplast omega-6 fatty acid desaturase [Jatropha curcas]
BigSet010254	1456					A	AT2G37040.1	B1GS29	phenylalanine ammonia-lyase 1 [Cynara cardunculus var. scolymus]
BigSet012424	1894			A			AT1G11910.1	B1Q478	putative aspartic protease [Capsicum chinense]
BigSet005492	1416					A	AT1G68800.1	B2BTT0	cycloidea-like 3b protein [Helianthus annuus]
BigSet014855	1558					P	AT4G25420.1	B2G4V7	gibberellin 20-oxidase [Helianthus annuus]
BigSet004637	1550					(P)	AT1G48420.1	B2MWN0	D-cysteine desulfhydrase [Solanum lycopersicum]
BigSet004942	1808			P			AT2G30490.1	B4YSX9	Trans-cinnamate 4-monooxygenase
BigSet004518	1623					A	AT1G76690.1	B5AGU9	12-oxophytodienoate reductase-like protein [Artemisia annua]
BigSet012487	1733					P	AT1G64400.1	B5LAV6	putative long-chain acyl-CoA synthetase [Capsicum annuum]
BigSet006797	1582					P	AT4G29130.1	B8K2W7	hexokinase [Helianthus annuus]
BigSet006496	1837			A		P	AT4G29130.1	B8K2W7	hexokinase [Helianthus annuus]
BigSet000933	1730					(A)	no hit	B8Y882	cytochrome P450 monooxygenase [Stevia rebaudiana]
BigSet014230	1555					(P)	AT1G17290.1	B9FU86	putative alanine aminotransferase [Oryza sativa Japonica Group]
BigSet003489	1593					(A)	AT1G64660.1	B9GK77	cystathionine gamma-synthase_ putative [Ricinus communis]
BigSet002778	1539			P			AT1G64550.1	B9GL16	ABC transporter family protein [Populus trichocarpa]
BigSet009914	1895					(A)	AT3G14310.1	B9GXZ8	pectin methyl esterase [Solanum tuberosum]
BigSet008052	2280					(P)	AT1G53830.1	B9GXZ8	Pectinesterase 3
BigSet008065	2023					P	AT4G34830.1	B9H137	pentatricopeptide repeat-containing protein_ putative [Ricinus communis]
BigSet006605	1781					(P)	AT5G13650.2	B9H9W4	GTP-binding protein typa/bipa_ putative [Ricinus communis]
BigSet011111	1651					P	AT4G15110.1	B9HCD6	cytochrome P450 [Populus trichocarpa]
BigSet007232	2094					(P)	AT1G15130.1	B9HJ83	hydroxyproline-rich glycoprotein family protein [Arabidopsis thaliana]
BigSet005759	1881					P	AT2G29650.1	B9HP62	Sodium-dependent phosphate transport protein_ putative [Ricinus communis]
BigSet014393	1421					P	AT2G29630.2	B9HP68	catalytic_ putative [Ricinus communis]
BigSet013920	1626					(P)	AT5G42020.1	B9I1Y2	Bip Luminal binding protein precursor_ probable (IC) [Ostreococcus tauri]
BigSet010384	1458			P			AT4G28220.1	B9I6A2	NDB1 (NAD(P)H dehydrogenase B1) [Arabidopsis thaliana]
BigSet003913	1911			P		(P)	AT3G07670.1	B9IAV1	Ribulose-1_5 bisphosphate carboxylase/oxygenase large subunit N-methyltransferase_ chloroplast [Ricinus communis]
BigSet000981	2197					(P)	AT4G00570.1	B9ICA1	malic enzyme_ putative [Ricinus communis]
BigSet004146	1803					P	AT5G24300.1	B9IDQ2	Soluble starch synthase 1_ chloroplastic/amyloplastic
BigSet000575	1791					P	AT3G08550.1	B9IHV8	SDL-1 protein [Nicotiana plumbaginifolia]
BigSet012835	1896					P	AT5G06530.2	B9IIG9	white-brown-complex ABC transporter family [Populus trichocarpa]
BigSet015151	1643				●	A	AT4G14960.2	B9IJV8	tubulin alpha-7 chain [Populus trichocarpa]
BigSet002985	1760					P	AT3G21250.2	B9MWQ7	multidrug resistance protein ABC transporter family [Populus trichocarpa]
BigSet001471	2579					P	AT5G55930.1	B9N3T8	oligopeptide transporter OPT family [Populus trichocarpa]
BigSet000110	1611					A	AT1G09430.1	B9N432	ATP-citrate synthase_ putative [Ricinus communis]
BigSet011223	2173					(P)	AT3G19170.1	B9N4W9	zinc metalloprotease_ putative [Ricinus communis]
BigSet015140	1863			P			AT5G34850.1	B9N717	Iron(III)-zinc(II) purple acid phosphatase precursor_ putative [Ricinus communis]
c8289	1494					(A)	AT1G51570.1	B9RDP9	synaptotagmin_ putative [Ricinus communis]
BigSet006851	1501					P	AT1G13750.1	B9RED8	hydrolase_ putative [Ricinus communis]
BigSet010292	1875					P	AT1G26560.1	B9REF8	beta-glucosidase_ putative [Ricinus communis]
BigSet011538	1633			A		(P)	AT1G56050.1	B9RI48	GTP-binding protein_ putative [Ricinus communis]
BigSet012824	2099					(P)	AT1G44446.1	B9RJ38	chlorophyll synthase_ putative [Ricinus communis]
BigSet011560	1475					P	AT5G57020.1	B9RK90	n-myristoyl transferase_ putative [Ricinus communis]
BigSet016018	1897					P	AT3G24503.1	B9RKT3	aldehyde dehydrogenase_ putative [Ricinus communis]
BigSet000014	2036					(P)	AT2G03890.1	B9RLG3	inositol or phosphatidylinositol kinase_ putative [Ricinus communis]
BigSet007300	1619			P			AT5G36230.1	B9RM70	translation initiation factor_ putative [Ricinus communis]
BigSet015037	1866					(P)	AT1G24510.1	B9RMR9	chaperonin containing t-complex protein 1_ epsilon subunit [Ricinus communis]
BigSet014717	1937					(P)	AT2G31170.1	B9RP10	cysteinyl-tRNA synthetase_ putative [Ricinus communis]
BigSet009724	1766			A			AT4G32940.1	B9RRV3	Vacuolar-processing enzyme precursor_ putative [Ricinus communis]
BigSet007295	1447					P	AT3G60965.1	B9RRX7	9-cis-epoxycarotenoid dioxygenase_ putative [Ricinus communis]
BigSet003733	1938					P	AT1G77210.1	B9RTN4	sugar transporter_ putative [Ricinus communis]
BigSet001714	1804					(P)	AT3G59052.1	B9S6G9	amine oxidase_ putative [Ricinus communis]
BigSet002091	2142			P		P	AT1G26850.1	B9S8V6	ATP binding protein_ putative [Ricinus communis]
BigSet004168	1790					(P)	AT4G05160.1	B9SCH9	AMP dependent CoA ligase_ putative [Ricinus communis]
BigSet002931	1441			A			AT1G43170.1	B9SE83	60S ribosomal protein L3_ putative [Ricinus communis]
BigSet001268	1810					(P)	AT2G23150.1	B9SG31	natural resistance-associated macrophage protein_ putative [Ricinus communis]
BigSet001079	1607					P	AT5G49810.1	B9SIP8	Methionine S-methyltransferase
BigSet010463	1653					(P)	AT5G15450.1	B9SJA7	chaperone clpb_ putative [Ricinus communis]
BigSet005606	2069			P		P	AT1G57770.1	B9SKB8	All-trans-retinol 13_14-reductase precursor_ putative [Ricinus communis]
BigSet006626	2190					A	no hit	B9SMR1	dimethylaniline monooxygenase_ putative [Ricinus communis]
BigSet010314	1707					(A)	AT1G73080.1	B9SNG5	ATP binding protein_ putative [Ricinus communis]
BigSet013624	2145					P	AT1G23190.1	B9SP64	phosphoglucomutase_ putative [Ricinus communis]
BigSet010904	2194					(A)	AT1G73680.2	B9SU86	oxidoreductase_ putative [Ricinus communis]
c4967	1313					(P)	AT5G66760.1	B9SWW3	succinate dehydrogenase_ putative [Ricinus communis]
BigSet015265	1510					(P)	AT3G51310.1	B9SYU2	vacuolar sorting protein_ putative [Ricinus communis]
BigSet004453	1151					A	AT1G10540.1	B9SZI7	purine permease_ putative [Ricinus communis]
BigSet004101	1920					(P)	AT3G56150.1	B9T020	Eukaryotic translation initiation factor 3 subunit_ putative [Ricinus communis]
c7836	1483					P	AT5G20280.1	B9T123	sucrose phosphate syntase_ putative [Ricinus communis]
BigSet011465	2086					A	AT5G61250.2	B9T602	heparanase_ putative [Ricinus communis]
BigSet011948	1742					(P)	AT2G22360.1	B9T7J3	chaperone protein DNAj_ putative [Ricinus communis]
BigSet008105	460					A	AT1G63430.2	C0LGH8	no_hits
BigSet000408	1417					P	AT5G19770.1	C0PSN4	tubulin A [Glycine max]
BigSet003349	1547			P			AT2G27860.1	D2D333	UDP-D-apiose/UPD-D-xylose synthetase [Gossypium hirsutum]
BigSet013047	2045			A			AT2G05710.1	D3GQL2	aconitate hydratase 2 [Citrus clementina]
BigSet015899	1746					P	AT5G17330.1	D3JX88	glutamate decarboxylase [Panax ginseng]
FN298618.1	6521					P	AT2G11950.1	D6C783	Copia-like retrotransposon [Helianthus annuus]
BigSet011313	1793			P			AT3G51840.1	D7LTZ0	acyl-CoA oxidase 4 [Arabidopsis lyrata subsp. lyrata]
BigSet001728	2403			A		(P)	AT3G46970.1	D7SK33	Alpha-glucan phosphorylase_ H isozyme
BigSet010121	1401					(A)	AT2G46070.1	D7SKQ9	big map kinase/bmk_ putative [Ricinus communis]
BigSet010340	1682					(P)	AT3G13490.1	D7SLL4	lysyl-tRNA synthetase_ putative [Ricinus communis]
BigSet012393	2693					(P)	AT5G56500.1	D7SLM9	rubisco subunit binding-protein beta subunit [Ricinus communis]
BigSet012242	1616					(P)	AT3G30180.1	D7SMP3	brassinosteroid-6-oxidase [Vitis vinifera]
BigSet008221	1952					P	AT1G08520.1	D7SNG8	ATP binding / magnesium chelatase/ nucleoside-triphosphatase/ nucleotide binding [Arabidopsis thaliana]
BigSet000279	1554					(P)	AT3G27925.1	D7SR99	serine-type peptidase [Phaseolus vulgaris]
BigSet003128	1739			A			AT4G33090.1	D7STT1	puromycin-sensitive aminopeptidase [Ricinus communis]
BigSet003720	2457					P	AT4G31390.1	D7SU25	Os11g0216300 [Oryza sativa Japonica Group]
BigSet008650	1956					P	AT3G28730.1	D7SX63	structure-specific recognition protein_ putative [Ricinus communis]
BigSet001694	1565					(P)	AT3G16950.2	D7SY46	putative pyruvate dehydrogenase E3 subunit [Capsicum annuum]
BigSet004257	1810					(A)	AT1G23330.1	D7SYZ3	catalytic_ putative [Ricinus communis]
BigSet007100	2016					(P)	AT3G47450.1	D7T204	nitric oxide associated 1 [Nicotiana benthamiana]
BigSet004088	2284					(P)	AT5G06600.1	D7T3A6	Ubiquitin carboxyl-terminal hydrolase_ putative [Ricinus communis]
BigSet009325	1989					(P)	AT5G06600.1	D7T3A6	Ubiquitin carboxyl-terminal hydrolase_ putative [Ricinus communis]
BigSet009051	1783					P	AT5G06600.1	D7T3A6	Ubiquitin carboxyl-terminal hydrolase_ putative [Ricinus communis]
BigSet001877	1580					(P)	AT5G55220.1	D7T838	Trigger factor_ putative [Ricinus communis]
BigSet015693	1934			A		(P)	AT5G55220.1	D7T838	Trigger factor_ putative [Ricinus communis]
BigSet007269	2659					P	AT1G68740.1	D7T9D4	pho1-like protein [Populus trichocarpa]
BigSet006088	2119			A			AT4G32840.1	D7TBD7	phosphofructokinase_ putative [Ricinus communis]
BigSet011657	2091			A		(P)	AT3G24430.1	D7TBR9	HCF101 (HIGH-CHLOROPHYLL-FLUORESCENCE 101) [Arabidopsis thaliana]
BigSet014788	1854					(P)	AT2G41740.1	D7THV1	villin 3 fragment [Arabidopsis thaliana]
BigSet002568	1634					(P)	AT5G13650.2	D7THY7	GTP-binding protein TypA [Trifolium pratense]
BigSet007612	1812					A	AT5G03760.1	D7TJ10	cellulose synthase-like A1 [Pinus taeda]
BigSet006984	1561			A			AT3G52880.2	D7TJ46	monodehydroascorbate reductase [Vitis vinifera]
BigSet013143	1517			A		P	AT5G03940.1	D7TJ83	signal recognition particle protein_ putative [Ricinus communis]
BigSet002675	1302					(P)	AT5G46210.1	D7TK89	cullin 4 [Solanum lycopersicum]
BigSet014290	1504					P	AT2G34660.1	D7TKF5	ATMRP2 (MULTIDRUG RESISTANCE-ASSOCIATED PROTEIN 2) [Arabidopsis thaliana]
BigSet002460	1542			P		(P)	AT3G55400.1	D7TLW0	Putative methionyl-tRNA synthetase [Oryza sativa Japonica Group]
BigSet014492	2229					P	AT2G31530.1	D7TPF0	EMB2289 (EMBRYO DEFECTIVE 2289); P-P-bond-hydrolysis-driven protein transmembrane transporter [Arabidopsis thaliana]
BigSet014292	1588					(P)	AT1G49380.1	D7TPX3	Os03g0769600 [Oryza sativa Japonica Group]
BigSet008639	1580					(P)	AT1G04620.1	D7TS42	coenzyme F420 hydrogenase family [Arabidopsis lyrata subsp. lyrata]
BigSet001473	1657			P		(P)	AT5G16715.1	D7TSN1	EMB2247 (embryo defective 2247); ATP binding / aminoacyl-tRNA ligase/ nucleotide binding / valine-tRNA ligase [Arabidopsis thaliana]
BigSet009607	2352			P			AT1G20480.1	D7U2L2	long-chain-fatty-acid CoA ligase_ putative [Ricinus communis]
BigSet009425	1699					(P)	AT5G48900.1	D7U3E6	pectate lyase [Rosa x borboniana]
BigSet009854	1530			A			AT5G43010.1	D7U4M5	26S protease regulatory subunit S10b_ putative [Ricinus communis]
BigSet013711	1590					(P)	AT4G00490.1	D7UCA5	beta-amylase 9 [Arabidopsis lyrata subsp. lyrata]
BigSet009961	1448					P	AT3G45010.1	E0CJP2	serine carboxypeptidase III [Nicotiana tabacum]
BigSet007587	1992			A			AT5G49650.1	E0CNV3	xylulose kinase_ putative [Ricinus communis]
BigSet000141	1642					(P)	no hit	E0CPG0	JHL18I08.5 [Jatropha curcas]
BigSet008046	1543			A			AT1G19920.1	E0CPM3	sulfate adenylyltransferase [Arabidopsis thaliana]
BigSet007698	2630					P	AT1G77590.1	E0CR69	long-chain-fatty-acid CoA ligase_ putative [Ricinus communis]
BigSet013426	1593					(P)	AT4G09020.1	E0CRQ1	isoamylase isoform 3 [Manihot esculenta]
BigSet015903	2039					(P)	AT4G04350.1	E0CVP1	leucyl-tRNA synthetase_ putative [Ricinus communis]
BigSet002957	1297					(A)	AT3G26750.1	E0W9N9	flavonoid 3&apos;-hydroxylase [Bidens aurea]
BigSet010044	1961				●	P	AT3G45140.1	E3UIM5	lipoxygenase [Camellia sinensis]
BigSet015120	1419					A	AT3G12120.1	E9M2L8	microsomal oleate desaturase [Carthamus tinctorius]
BigSet013779	1420					A	no hit	E9M2L8	microsomal oleate desaturase [Carthamus tinctorius]
BigSet012670	2311			A			AT2G05710.1	F2Y9D8	aconitase_ putative [Ricinus communis]
BigSet004158	1761					(P)	AT3G28180.1	F4YF68	transferase_ transferring glycosyl groups_ putative [Ricinus communis]
BigSet012867	1542					A	AT3G12860.1	F6GST1	nucleolar protein nop56_ putative [Ricinus communis]
BigSet009046	1404			A		(P)	AT3G48870.1	F6GT40	ATP-dependent Clp protease ATP-binding subunit clpA homolog CD4B_ chloroplastic
BigSet000366	1996			A			AT1G18880.1	F6GTB2	nitrate transporter_ putative [Ricinus communis]
BigSet010209	1601					(P)	AT5G49910.1	F6GTP0	chloroplast HSP70 [Cucumis sativus]
c15693	1380					P	AT4G24280.1	F6GTP0	heat shock protein_ putative [Ricinus communis]
BigSet008085	3140			A			AT3G45780.1	F6GTW2	phototropin-1 [Solanum lycopersicum]
BigSet008341	1795					P	AT4G25650.2	F6GUK7	pheophorbide A oxygenase_ putative [Ricinus communis]
BigSet009990	1706					(P)	AT1G12990.1	F6GVL6	glycosyl transferase family 17 protein [Arabidopsis thaliana]
BigSet009771	1882			A			AT3G23820.1	F6GWE5	putative NAD dependent epimerase [Trifolium pratense]
BigSet000807	1724					(P)	AT3G02830.1	F6GX27	nucleic acid binding protein_ putative [Ricinus communis]
BigSet015548	1916					P	AT1G16720.1	F6GYH4	dihydroflavonal-4-reductase_ putative [Ricinus communis]
BigSet003560	2218					(P)	AT5G49680.2	F6H148	SAB_ putative [Ricinus communis]
BigSet010210	2057			P			AT1G78570.1	F6H2K4	RHM1/ROL1 [Arabidopsis lyrata subsp. lyrata]
BigSet006579	1512					P	AT4G32410.1	F6H311	Cellulose synthase A catalytic subunit 6 [UDP-forming] [Ricinus communis]
BigSet013446	1443			A			AT4G31990.3	F6H3U9	aspartate aminotransferase-like [Solanum tuberosum]
BigSet004525	3114					P	AT3G59140.1	F6H6G1	multidrug resistance-associated protein 1_ 3 (mrp1_ 3)_ abc-transoprter [Ricinus communis]
BigSet013108	1581					A	AT5G23860.1	F6H6N2	tubulin beta chain_ putative [Ricinus communis]
BigSet011051	1522			A		(P)	AT1G11860.1	F6H7I9	Aminomethyltransferase_ mitochondrial
BigSet003585	1954					P	AT1G11720.2	F6H9N8	starch synthase VI precursor [Vitis vinifera]
BigSet001038	1321					P	AT4G35790.1	F6HAH8	atplddelta [Arabidopsis lyrata subsp. lyrata]
BigSet015465	1919					A	AT5G18525.1	F6HBQ2	pyruvate kinase [Cucumis melo subsp. melo]
BigSet013153	2379					P	AT4G26700.1	F6HEL6	fimbrin_ putative [Ricinus communis]
BigSet014945	1740			A			AT1G68570.1	F6HEX6	proton-dependent oligopeptide transport family protein [Arabidopsis lyrata subsp. lyrata]
BigSet013679	2243					(P)	AT2G04842.1	F6HHK5	EMB2761 (EMBRYO DEFECTIVE 2761); ATP binding / aminoacyl-tRNA ligase/ ligase_ forming aminoacyl-tRNA and related compounds / nucleotide binding / threonine-tRNA ligase [Arabidopsis thaliana]
BigSet007859	2250			P		(P)	AT5G49720.1	F6HJY1	endo-1_4-beta-glucanase_ putative [Ricinus communis]
BigSet015929	1538					A	AT2G36200.2	F6HKM5	125 kDa kinesin-related protein
BigSet002443	1950					(P)	AT5G22860.1	F6HKN7	lysosomal pro-X carboxypeptidase_ putative [Ricinus communis]
BigSet011161	1871					P	AT2G41680.1	F6HKV5	Os07g0657900 [Oryza sativa Japonica Group]
BigSet009539	1939					(P)	AT2G39130.1	F6HND9	amino acid transporter [Populus trichocarpa]
BigSet001664	1552					(P)	AT3G56940.1	F6HQS3	putative leucine zipper protein [Gossypium hirsutum]
BigSet004342	2008					P	AT5G47560.1	F6HRL6	vacuolar citrate/H+ symporter [Citrus sinensis]
BigSet014342	1621					A	AT5G23860.1	F6HUD5	tubulin beta chain_ putative [Ricinus communis]
BigSet004218	1671					P	AT3G25420.1	F6HWI4	wound-inducible carboxypeptidase [Solanum lycopersicum]
BigSet015155	2006					P	AT1G17290.1	F6HXL0	ALAAT2 [Arabidopsis lyrata subsp. lyrata]
BigSet004967	2062					P	AT4G30920.1	F6HYJ1	neutral leucine aminopeptidase preprotein [Solanum lycopersicum]
BigSet001490	1866					(P)	AT4G19120.1	F6I089	early-responsive to dehydration 3 [Arabidopsis lyrata subsp. lyrata]
BigSet000457	1519			A			AT3G12110.1	F6I0I5	actin 1 [Populus trichocarpa]
BigSet012608	1212					A	AT4G34860.1	F6I149	putative neutral invertase [Vitis vinifera]
BigSet001726	1791					(P)	AT4G02320.1	F6I390	Pectinesterase-2 precursor_ putative [Ricinus communis]
BigSet015862	1949					(P)	AT5G14260.3	F6I5L1	SET domain-containing protein [Arabidopsis lyrata subsp. lyrata]
BigSet000802	1452					P	AT3G24190.1	F6I703	Protein ABC1_ mitochondrial precursor_ putative [Ricinus communis]
BigSet006751	1768					A	AT5G17310.2	F6M8J8	UDP-glucose pyrophosphorylase [Populus tremula x Populus tremuloides]
BigSet014523	828					A	no hit	F8R6K4	no_hits
BigSet013078	2126					P	AT1G09940.1	F8SPG6	glutamyl-tRNA reductase precursor [Glycine max]
BigSet004210	2117			A			AT4G37760.1	G1CI83	squalene epoxidase [Aralia elata]
BigSet013781	1427					P	AT5G17920.1	G3G858	methionine synthase [Solanum tuberosum]
BigSet007299	2940					A	AT5G05980.1	G4U403	polyphenol oxidase [Cynara cardunculus var. scolymus]
BigSet000169	2011			A			AT3G25230.2	G5ELZ2	peptidylprolyl isomerase_ putative [Ricinus communis]
BigSet013819	1687					(P)	AT4G02600.1	G7J8L3	MLO1; calmodulin binding [Arabidopsis thaliana]
BigSet004149	1751					P	AT3G07700.3	G7J8V4	Protein ABC1_ mitochondrial precursor_ putative [Ricinus communis]
BigSet003145	2649			P			AT4G12400.2	G7KG90	heat shock protein 70 (HSP70)-interacting protein_ putative [Ricinus communis]
BigSet012674	2029					A	AT2G17370.1	G8DPN9	3-hydroxy-3-methylglutaryl coenzyme A reductase [Panax quinquefolius]
BigSet001773	1682			A			AT4G34350.1	G8FL08	IPP/DMAPP synthase [Stevia rebaudiana]
BigSet005270	1872			A		(P)	AT4G38970.1	G8FMI9	plastidic aldolase NPALDP1 [Nicotiana paniculata]
BigSet014649	2177					(P)	AT1G06820.1	G9MAL5	carotenoid isomerase [Chrysanthemum x morifolium]
BigSet009490	1835					P	AT3G14660.1	H2DH21	CYP72A58 [Nicotiana tabacum]
BigSet002661	1314					(P)	AT1G01560.2	H6T4K4	mitogen-activated protein kinase 4 [Petroselinum crispum]
BigSet000557	2004					(P)	AT5G11920.1	I0CL50	fructan 1-exohydrolase [Campanula rapunculoides]
BigSet005328	1811					(A)	AT1G71160.1	I1E3D2	3-ketoacyl-CoA synthase [Gossypium hirsutum]
BigSet003699	1604			A			AT3G61580.1	I1J5P4	delta-8 sphingolipid desaturase [Ribes nigrum]
BigSet010043	1925					A	AT2G32120.1	I1JAU2	HSP70T-2 [Arabidopsis lyrata subsp. lyrata]
BigSet012811	2349			A			AT2G04030.1	I1JEL6	heat shock protein 90 [Ipomoea nil]
BigSet007237	1623					(P)	AT2G13370.1	I1JIZ0	chromatin remodeling complex subunit [Populus trichocarpa]
BigSet002588	1401					P	AT4G00370.1	I1JK68	Sialin_ putative [Ricinus communis]
BigSet014737	2390					P	AT5G64940.1	I1KBA9	ATATH13; transporter [Arabidopsis thaliana]
BigSet007174	1779			P			AT5G53850.2	I1KDU3	catalytic_ putative [Ricinus communis]
BigSet011677	1830			P		(P)	AT3G18070.1	I1KJ35	beta-glucosidase_ putative [Ricinus communis]
BigSet005777	2893					(P)	AT4G34100.1	I1KM21	protein binding / zinc ion binding [Arabidopsis thaliana]
BigSet008685	1934					(P)	AT1G48520.1	I1KQC8	Aspartyl/glutamyl-tRNA(Asn/Gln) amidotransferase subunit B_ putative [Ricinus communis]
BigSet003709	1545					(A)	AT2G19520.1	I1L1H2	FVE; metal ion binding [Arabidopsis thaliana]
BigSet002716	1479					A	AT3G45300.1	I1LKD6	acyl-CoA dehydrogenase_ putative [Ricinus communis]
BigSet011356	2236					P	AT2G32290.1	I1LRU3	beta-amylase [Glycine max]
BigSet003543	1910					P	AT1G06950.1	I1MBI6	ATTIC110/TIC110 [Arabidopsis lyrata subsp. lyrata]
BigSet005167	1753					(P)	AT5G58140.2	I1MMQ8	serine/threonine protein kinase_ putative [Ricinus communis]
BigSet004827	1666			A			AT3G48000.1	I1MTI7	aldehyde dehydrogenase_ putative [Ricinus communis]
BigSet008723	1396					(P)	AT5G06460.1	I1MZW3	ubiquitin-activating enzyme E1_ putative [Ricinus communis]
BigSet001227	2014					(P)	AT2G36580.1	I1NAH7	pyruvate kinase_ putative [Arabidopsis thaliana]
BigSet011040	1121					(P)	AT3G62310.1	I1NBE6	RNA helicase_ putative [Arabidopsis thaliana]
BigSet015449	1497			P			AT5G05170.1	I1T897	Cellulose synthase A catalytic subunit 6 [UDP-forming]_ putative [Ricinus communis]
PSC8.CD847169.1	243					P	no hit	no_uniprot	no_hits
HA300b.AJ828840.1	496					A	no hit	no_uniprot	no_hits
BigSet013368	719					(A)	no hit	no_uniprot	no_hits
BigSet001067	675					(A)	no hit	no_uniprot	no_hits
BigSet003099	837					(A)	no hit	no_uniprot	no_hits
BigSet005847	672					(A)	no hit	no_uniprot	no_hits
BigSet007437	719					(A)	no hit	no_uniprot	no_hits
BigSet008033	644					(A)	no hit	no_uniprot	no_hits
BigSet012102	767					(A)	no hit	no_uniprot	no_hits
BigSet000287	828					(A)	no hit	no_uniprot	no_hits
BigSet001592	982					(A)	no hit	no_uniprot	no_hits
BigSet001806	736					(A)	no hit	no_uniprot	no_hits
BigSet002867	1061					(A)	no hit	no_uniprot	no_hits
BigSet004081	725					(A)	no hit	no_uniprot	no_hits
BigSet010149	820					(A)	no hit	no_uniprot	no_hits
BigSet012652	744					(A)	no hit	no_uniprot	no_hits
BigSet015985	710					(A)	no hit	no_uniprot	no_hits
BigSet003894	909					(A)	no hit	no_uniprot	no_hits
BigSet004771	746					(A)	no hit	no_uniprot	no_hits
BigSet003771	1182					(A)	no hit	no_uniprot	no_hits
BigSet009383	789					(A)	no hit	no_uniprot	no_hits
BigSet011256	1378					(A)	AT3G30834.1	no_uniprot	no_hits
BigSet011456	839					(A)	no hit	no_uniprot	no_hits
BigSet011627	1292					(A)	no hit	no_uniprot	no_hits
BigSet012150	1081					(A)	no hit	no_uniprot	no_hits
BigSet013651	776					(A)	no hit	no_uniprot	no_hits
BigSet014992	1256					(A)	no hit	no_uniprot	no_hits
BigSet016029	541					(A)	no hit	no_uniprot	no_hits
BigSet014470	885				●	(A)	AT3G21755.1	no_uniprot	no_hits
BigSet002021	1087					(A)	no hit	no_uniprot	no_hits
BigSet000261	527					(A)	AT2G19140.1	no_uniprot	no_hits
BigSet005811	776					(A)	no hit	no_uniprot	no_hits
BigSet008082	1565					(A)	no hit	no_uniprot	no_hits
BigSet009068	674					(A)	no hit	no_uniprot	no_hits
BigSet012228	718					(A)	no hit	no_uniprot	no_hits
BigSet007424	741					(A)	no hit	no_uniprot	no_hits
BigSet001756	493					(A)	no hit	no_uniprot	no_hits
plastid_noIR	126481					(P)	ATCG01180.1	no_uniprot	plastid
BigSet001367	1301					(P)	no hit	no_uniprot	no_hits
BigSet012437	750					(P)	no hit	no_uniprot	no_hits
BigSet016005	707					(P)	no hit	no_uniprot	no_hits
BigSet009481	990					(P)	no hit	no_uniprot	no_hits
BigSet011882	773					(P)	no hit	no_uniprot	no_hits
BigSet000722	511					(P)	no hit	no_uniprot	no_hits
BigSet000727	824					(P)	no hit	no_uniprot	no_hits
BigSet001697	586					(P)	AT3G17340.2	no_uniprot	no_hits
BigSet002554	838					(P)	no hit	no_uniprot	no_hits
BigSet003150	742					(P)	AT1G37030.1	no_uniprot	no_hits
BigSet005149	760					(P)	no hit	no_uniprot	no_hits
BigSet005317	650					(P)	no hit	no_uniprot	no_hits
BigSet006368	1098					(P)	no hit	no_uniprot	no_hits
BigSet007641	762					(P)	no hit	no_uniprot	no_hits
BigSet007704	495					(P)	no hit	no_uniprot	no_hits
BigSet008335	1213					(P)	no hit	no_uniprot	no_hits
BigSet009462	1304					(P)	no hit	no_uniprot	no_hits
BigSet009747	677					(P)	AT4G07941.1	no_uniprot	no_hits
BigSet014460	949					(P)	no hit	no_uniprot	no_hits
BigSet005332	1500					(P)	no hit	no_uniprot	no_hits
BigSet015409	975					(P)	no hit	no_uniprot	no_hits
BigSet000231	759					(P)	no hit	no_uniprot	no_hits
BigSet000530	558					(P)	no hit	no_uniprot	no_hits
BigSet001466	1495					(P)	no hit	no_uniprot	no_hits
BigSet002519	645					(P)	no hit	no_uniprot	no_hits
BigSet002540	932					(P)	no hit	no_uniprot	no_hits
BigSet003899	611					(P)	AT5G30269.1	no_uniprot	no_hits
BigSet004858	681					(P)	no hit	no_uniprot	no_hits
BigSet006896	739					(P)	no hit	no_uniprot	no_hits
BigSet007050	826					(P)	AT5G43603.1	no_uniprot	no_hits
BigSet007449	568					(P)	no hit	no_uniprot	no_hits
BigSet008597	506					(P)	no hit	no_uniprot	no_hits
BigSet009482	917					(P)	no hit	no_uniprot	no_hits
BigSet010971	543					(P)	no hit	no_uniprot	no_hits
BigSet011095	878					(P)	no hit	no_uniprot	no_hits
BigSet013988	833					(P)	no hit	no_uniprot	no_hits
BigSet015093	490					(P)	no hit	no_uniprot	no_hits
c342	768					(P)	AT5G35300.1	no_uniprot	no_hits
BigSet005193	812			A			no hit	no_uniprot	no_hits
BigSet010792	957			A			no hit	no_uniprot	no_hits
BigSet000435	669			P			no hit	no_uniprot	no_hits
BigSet003212	638			P			no hit	no_uniprot	no_hits
BigSet010626	670			P			no hit	no_uniprot	no_hits
BigSet012918	674			P			no hit	no_uniprot	no_hits
BigSet013566	526			P			no hit	no_uniprot	no_hits
BigSet010719	765				●		no hit	no_uniprot	no_hits
BigSet005946	1316					A	no hit	no_uniprot	no_hits
BigSet006809	523					A	no hit	no_uniprot	no_hits
BigSet005695	545					A	AT5G29408.1	no_uniprot	no_hits
BigSet014961	1323					A	AT3G32226.1	no_uniprot	no_hits
BigSet006893	489				●	A	no hit	no_uniprot	no_hits
BigSet006611	766					A	AT2G12920.1	no_uniprot	no_hits
BigSet000534	1110					A	no hit	no_uniprot	no_hits
BigSet000693	850					A	AT5G33393.1	no_uniprot	no_hits
BigSet000737	758					A	no hit	no_uniprot	no_hits
BigSet000795	1153					A	AT5G54045.1	no_uniprot	no_hits
BigSet000909	804					A	no hit	no_uniprot	no_hits
BigSet001194	1342					A	no hit	no_uniprot	no_hits
BigSet001312	1069					A	no hit	no_uniprot	no_hits
BigSet001529	818					A	AT1G76878.1	no_uniprot	no_hits
BigSet001560	733					A	no hit	no_uniprot	no_hits
BigSet001708	1352					A	no hit	no_uniprot	no_hits
BigSet002029	893					A	no hit	no_uniprot	no_hits
BigSet002422	1465					A	no hit	no_uniprot	no_hits
BigSet002487	736					A	no hit	no_uniprot	no_hits
BigSet002577	1133					A	AT1G42350.1	no_uniprot	no_hits
BigSet002658	1176					A	no hit	no_uniprot	no_hits
BigSet002741	800					A	AT5G28526.1	no_uniprot	no_hits
BigSet003104	843					A	no hit	no_uniprot	no_hits
BigSet003390	551					A	no hit	no_uniprot	no_hits
BigSet003941	750					A	no hit	no_uniprot	no_hits
BigSet003969	2024					A	no hit	no_uniprot	no_hits
BigSet005228	1093					A	no hit	no_uniprot	no_hits
BigSet005554	485					A	no hit	no_uniprot	no_hits
BigSet005724	760					A	no hit	no_uniprot	no_hits
BigSet006005	1399					A	no hit	no_uniprot	no_hits
BigSet006861	822					A	no hit	no_uniprot	no_hits
BigSet007412	808					A	no hit	no_uniprot	no_hits
BigSet007515	828					A	AT2G05200.1	no_uniprot	no_hits
BigSet008056	805					A	no hit	no_uniprot	no_hits
BigSet008218	741					A	AT3G43144.1	no_uniprot	no_hits
BigSet008222	817					A	no hit	no_uniprot	no_hits
BigSet009935	1334					A	no hit	no_uniprot	no_hits
BigSet010023	510					A	no hit	no_uniprot	no_hits
BigSet010089	868					A	no hit	no_uniprot	no_hits
BigSet010238	1090					A	no hit	no_uniprot	no_hits
BigSet010736	814					A	AT2G31660.1	no_uniprot	no_hits
BigSet011195	376					A	no hit	no_uniprot	no_hits
BigSet011782	1583					A	no hit	no_uniprot	no_hits
BigSet012159	1429					A	no hit	no_uniprot	no_hits
BigSet012188	829					A	no hit	no_uniprot	no_hits
BigSet012287	1329					A	no hit	no_uniprot	no_hits
BigSet012675	825					A	no hit	no_uniprot	no_hits
BigSet012981	772					A	no hit	no_uniprot	no_hits
BigSet013472	953					A	no hit	no_uniprot	no_hits
BigSet013484	623					A	no hit	no_uniprot	no_hits
BigSet013657	692					A	no hit	no_uniprot	no_hits
BigSet013921	759					A	no hit	no_uniprot	no_hits
BigSet014174	814					A	no hit	no_uniprot	no_hits
BigSet014227	669					A	no hit	no_uniprot	no_hits
BigSet014366	834					A	no hit	no_uniprot	no_hits
BigSet014426	981					A	no hit	no_uniprot	no_hits
BigSet014639	655					A	no hit	no_uniprot	no_hits
BigSet014671	1227					A	no hit	no_uniprot	no_hits
BigSet014841	724					A	no hit	no_uniprot	no_hits
BigSet015196	881					A	no hit	no_uniprot	no_hits
BigSet015397	746					A	no hit	no_uniprot	no_hits
BigSet006582	536				●	A	AT5G32473.1	no_uniprot	no_hits
BigSet002813	624					A	no hit	no_uniprot	no_hits
BigSet000092	730					A	no hit	no_uniprot	no_hits
BigSet001498	1541					A	no hit	no_uniprot	no_hits
BigSet001606	483					A	no hit	no_uniprot	no_hits
BigSet002307	692					A	no hit	no_uniprot	no_hits
BigSet002742	754					A	AT4G39361.1	no_uniprot	no_hits
BigSet002951	734					A	no hit	no_uniprot	no_hits
BigSet003317	979					A	AT4G08598.1	no_uniprot	no_hits
BigSet003447	945					A	no hit	no_uniprot	no_hits
BigSet003584	760					A	no hit	no_uniprot	no_hits
BigSet004485	1064					A	no hit	no_uniprot	no_hits
BigSet004627	589					A	no hit	no_uniprot	no_hits
BigSet004772	706					A	no hit	no_uniprot	no_hits
BigSet005814	782					A	no hit	no_uniprot	no_hits
BigSet006090	850					A	AT3G29365.1	no_uniprot	no_hits
BigSet006212	1723					A	AT2G07677.1	no_uniprot	no_hits
BigSet006256	1104					A	no hit	no_uniprot	no_hits
BigSet006495	1376					A	no hit	no_uniprot	no_hits
BigSet007262	391					A	AT5G59732.1	no_uniprot	no_hits
BigSet007358	658					A	no hit	no_uniprot	no_hits
BigSet007739	653					A	no hit	no_uniprot	no_hits
BigSet008011	1235					A	no hit	no_uniprot	no_hits
BigSet008097	1240					A	no hit	no_uniprot	no_hits
BigSet008553	660					A	no hit	no_uniprot	no_hits
BigSet008718	793					A	no hit	no_uniprot	no_hits
BigSet008866	1210					A	no hit	no_uniprot	no_hits
BigSet008999	755					A	no hit	no_uniprot	no_hits
BigSet009665	1159					A	AT5G33210.1	no_uniprot	no_hits
BigSet011004	1271					A	no hit	no_uniprot	no_hits
BigSet011170	486					A	no hit	no_uniprot	no_hits
BigSet011245	777					A	no hit	no_uniprot	no_hits
BigSet011509	738					A	no hit	no_uniprot	no_hits
BigSet011615	1103					A	AT5G53902.1	no_uniprot	no_hits
BigSet011856	516					A	no hit	no_uniprot	no_hits
BigSet013058	768					A	no hit	no_uniprot	no_hits
BigSet013128	767					A	no hit	no_uniprot	no_hits
BigSet014147	703					A	AT2G11060.1	no_uniprot	no_hits
BigSet014580	623					A	no hit	no_uniprot	no_hits
BigSet014978	1002					A	no hit	no_uniprot	no_hits
BigSet015153	488					A	no hit	no_uniprot	no_hits
BigSet015516	717					A	no hit	no_uniprot	no_hits
BigSet015976	1361					A	no hit	no_uniprot	no_hits
BigSet004630	687					A	no hit	no_uniprot	no_hits
BigSet005201	501					A	no hit	no_uniprot	no_hits
BigSet008435	1040					A	no hit	no_uniprot	no_hits
BigSet009547	1174					A	no hit	no_uniprot	no_hits
BigSet009655	378					A	no hit	no_uniprot	no_hits
BigSet010687	1570					A	no hit	no_uniprot	no_hits
BigSet014722	751					A	AT1G57840.1	no_uniprot	no_hits
BigSet015408	766					A	no hit	no_uniprot	no_hits
BigSet000161	747				●	A	no hit	no_uniprot	no_hits
BigSet000546	595					A	no hit	no_uniprot	no_hits
BigSet000991	843					A	no hit	no_uniprot	no_hits
BigSet002473	1040					A	no hit	no_uniprot	no_hits
BigSet002784	748					A	no hit	no_uniprot	no_hits
BigSet002789	1711					A	no hit	no_uniprot	no_hits
BigSet004898	697					A	no hit	no_uniprot	no_hits
BigSet007282	753					A	no hit	no_uniprot	no_hits
BigSet008184	1423					A	no hit	no_uniprot	no_hits
BigSet008419	794					A	no hit	no_uniprot	no_hits
BigSet009207	847					A	no hit	no_uniprot	no_hits
BigSet010332	1011					A	no hit	no_uniprot	no_hits
BigSet010808	909					A	no hit	no_uniprot	no_hits
BigSet013712	1112					A	no hit	no_uniprot	no_hits
BigSet014839	904					A	no hit	no_uniprot	no_hits
BigSet015489	706					A	no hit	no_uniprot	no_hits
BigSet001145	1080					A	AT2G11650.1	no_uniprot	no_hits
BigSet001184	721					A	no hit	no_uniprot	no_hits
BigSet001396	1090					A	no hit	no_uniprot	no_hits
BigSet004186	1399					A	no hit	no_uniprot	no_hits
BigSet004706	833					A	no hit	no_uniprot	no_hits
BigSet004798	601					A	no hit	no_uniprot	no_hits
BigSet005104	1036					A	no hit	no_uniprot	no_hits
BigSet005468	759					A	no hit	no_uniprot	no_hits
BigSet005662	1346					A	no hit	no_uniprot	no_hits
BigSet006692	404					A	no hit	no_uniprot	no_hits
BigSet007419	768					A	no hit	no_uniprot	no_hits
BigSet007768	703					A	no hit	no_uniprot	no_hits
BigSet008807	344					A	no hit	no_uniprot	no_hits
BigSet010775	1152					A	no hit	no_uniprot	no_hits
BigSet010884	608					A	no hit	no_uniprot	no_hits
BigSet014875	661					A	no hit	no_uniprot	no_hits
BigSet015119	731					A	no hit	no_uniprot	no_hits
BigSet005045	456			A		P	no hit	no_uniprot	no_hits
BigSet009493	1083			P		P	no hit	no_uniprot	no_hits
BigSet010187	1232				●	P	no hit	no_uniprot	no_hits
BigSet008806	707					P	no hit	no_uniprot	no_hits
BigSet011832	1936				●	P	AT3G32195.1	no_uniprot	no_hits
BigSet000303	1218					P	AT2G12325.1	no_uniprot	no_hits
BigSet009495	1474					P	no hit	no_uniprot	no_hits
BigSet000077	485					P	no hit	no_uniprot	no_hits
BigSet001252	1086					P	no hit	no_uniprot	no_hits
BigSet005503	706					P	no hit	no_uniprot	no_hits
BigSet005687	637					P	no hit	no_uniprot	no_hits
BigSet006571	1185					P	no hit	no_uniprot	no_hits
BigSet008692	548					P	no hit	no_uniprot	no_hits
BigSet010523	861					P	AT1G14090.1	no_uniprot	no_hits
BigSet015731	414					P	no hit	no_uniprot	no_hits
BigSet008589	902					P	no hit	no_uniprot	no_hits
BigSet009020	837					P	no hit	no_uniprot	no_hits
BigSet013880	674					P	no hit	no_uniprot	no_hits
BigSet015013	1068					P	no hit	no_uniprot	no_hits
BigSet015222	607					P	AT3G41768.1	no_uniprot	no_hits
BigSet002493	1144					P	no hit	no_uniprot	no_hits
BigSet005499	970					P	no hit	no_uniprot	no_hits
BigSet001018	1187					P	no hit	no_uniprot	no_hits
BigSet001176	532					P	AT4G14368.1	no_uniprot	no_hits
BigSet002511	795					P	no hit	no_uniprot	no_hits
BigSet003621	747					P	no hit	no_uniprot	no_hits
BigSet005174	385					P	no hit	no_uniprot	no_hits
BigSet005719	1027					P	no hit	no_uniprot	no_hits
BigSet006757	1033					P	no hit	no_uniprot	no_hits
BigSet008955	1013					P	no hit	no_uniprot	no_hits
BigSet009250	1124					P	no hit	no_uniprot	no_hits
BigSet010584	754					P	no hit	no_uniprot	no_hits
BigSet012109	1070					P	no hit	no_uniprot	no_hits
BigSet015405	760					P	no hit	no_uniprot	no_hits
BigSet015998	672					P	no hit	no_uniprot	no_hits
BigSet011759	419					A	AT3G16460.1	O04310	no_hits
BigSet002037	732					A	AT4G01100.2	O04619	no_hits
BigSet002177	916					A	AT2G40950.1	O22208	no_hits
BigSet010579	2153					(P)	AT3G27300.1	O22406	cytosolic glucose-6-phosphate dehydrogenase 2 [Petroselinum crispum]
BigSet015493	803					A	AT1G24260.2	O22456	no_hits
BigSet000321	795					A	AT4G39400.1	O22476	no_hits
BigSet008073	892					(P)	AT1G04660.1	O23018	no_hits
BigSet004869	534					A	AT5G46630.2	O23140	no_hits
BigSet010120	2252					(P)	AT2G18440.1	O23669	no_hits
BigSet003134	1926			A/P			AT2G18440.1	O23669	no_hits
BigSet007408	1419			P		(P)	AT1G22410.1	O24051	3-deoxy-D-arabino-heptulosonate 7-phosphate synthase [Morinda citrifolia]
BigSet003004	542					A	AT2G46990.1	O24410	no_hits
BigSet004151	3054			A			AT3G02630.1	O24497	stearoyl-ACP desaturase [Helianthus annuus]
BigSet015992	1237					P	AT1G17580.1	O24518	unconventional myosin [Helianthus annuus]
BigSet012573	1446					A	AT1G61300.1	O64790	no_hits
BigSet005960	699					A	AT2G26110.1	O80986	no_hits
BigSet003666	821					A	AT2G46810.1	O81037	no_hits
BigSet000551	1792					A	AT1G62660.1	O81986	sucrose 1F-fructosyltransferase [Helianthus tuberosus]
BigSet008649	521					A	AT4G23030.1	O82752	no_hits
BigSet012508	477					P	AT1G10890.1	P0CB26	no_hits
BigSet003054	479					(P)	AT4G35800.1	P18616	no_hits
BigSet006719	751					A	AT2G30620.1	P26569	no_hits
BigSet011186	591					(A)	AT2G41410.1	P30188	no_hits
BigSet005070	693					A	AT1G20440.1	P31168	no_hits
BigSet012761	539					(P)	AT5G09810.1	P53492	no_hits
BigSet010380	783					(P)	ATCG01040.1	P56770	no_hits
BigSet014922	802					(P)	ATCG00080.1	P62100	no_hits
BigSet011331	807					A	AT4G17170.1	P92963	no_hits
BigSet012214	720					A	AT3G30775.1	P92983	no_hits
BigSet010306	2635					A	AT3G48235.1	Q0E2I3	Os02g0236500 [Oryza sativa Japonica Group]
BigSet012397	584					A	AT4G03030.1	Q0V7S6	no_hits
BigSet014287	674					P	AT1G79110.1	Q0WLS3	no_hits
BigSet009151	1785					A	AT3G19150.1	Q0WNX9	no_hits
BigSet014459	622					(A)	AT3G49410.1	Q0WPM1	no_hits
BigSet012125	1719			A			AT4G14680.1	Q1HL01	ATP sulfurylase [Camellia sinensis]
BigSet003775	1338			P			AT5G37600.1	Q1KLC0	glutamine synthetase [Stevia rebaudiana]
BigSet007014	1747			P			AT4G17830.2	Q2A960	acetylornithine deacetylase_ putative [Brassica oleracea]
BigSet008315	1799			A		(P)	AT1G08550.1	Q2HXJ5	Violaxanthin de-epoxidase_ chloroplastic; Flags: Precursor
BigSet008644	1639					P	AT3G30180.1	Q2MZW1	brassinosteroid-6-oxidase [Vitis vinifera]
BigSet001475	2013					(P)	AT3G63520.1	Q2PHF7	Lactuca sativa carotenoid cleavage dioxygenase 2
BigSet009280	1713			A			AT2G44100.1	Q2VCK0	GDP dissociation inhibitor 1-like [Solanum tuberosum]
BigSet015083	1739					P	AT1G65930.1	Q2WFI2	NADP-isocitrate dehydrogenase [Codonopsis lanceolata]
BigSet013373	552				●	(P)	AT2G22670.4	Q38826	no_hits
BigSet004087	1250					A	AT1G09210.1	Q38858	no_hits
BigSet005563	798					A	AT5G41370.1	Q38861	no_hits
BigSet008548	657					(P)	AT5G45350.1	Q39115	no_hits
BigSet011341	807					A	AT5G25390.2	Q3E958	no_hits
BigSet014463	512					(P)	AT5G19210.2	Q3E9C3	no_hits
BigSet014259	859					A	AT1G45191.1	Q3ECW8	no_hits
BigSet004490	1765			A			AT5G58330.1	Q42737	NADP-malate dehydrogenase [Flaveria trinervia]
BigSet012238	1379			A		(P)	AT2G46210.1	Q43469	delta-8 sphingolipid desaturase [Helianthus annuus]
BigSet005517	1404					A	no hit	Q4U3F6	gamma-cadinene synthase [Helianthus annuus]
BigSet014155	1653					(P)	AT1G80300.1	Q4VVF4	chloroplast ATP/ADP transporter protein [Helianthus tuberosus]
BigSet001551	424					A	AT5G10510.3	Q52QU2	no_hits
BigSet001497	1689					(P)	AT3G11170.1	Q56VS4	omega-3 fatty acid desaturase [Helianthus annuus]
BigSet010225	847					(A)	AT2G35990.1	Q5BPS0	no_hits
BigSet000396	450					A	AT5G65140.1	Q5HZ05	no_hits
BigSet000617	2618					A	ATMG00580.1	Q5M9Z8	NADH dehydrogenase subunit 4 [Nicotiana tabacum]
BigSet003147	1225					A	AT4G31380.1	Q5Q0B3	no_hits
BigSet009331	524					A	AT4G23720.1	Q5S4T6	no_hits
BigSet006042	786					A	AT5G20510.1	Q5XEM9	no_hits
BigSet013253	710					A	AT1G75150.1	Q5XVF6	no_hits
BigSet012836	681					A	AT5G14180.1	Q67ZU1	no_hits
BigSet001578	1964					(A)	AT4G23100.1	Q6F4I8	gamma-glutamylcysteine synthetase [Zinnia elegans]
BigSet008940	2036					A	AT1G64780.1	Q6F5D8	Ammonium transporter 1 member 2; AltName: Full=LeAMT1;2
BigSet010199	1900					(P)	AT1G54660.1	Q6TH91	(-)-germacrene D synthase [Solidago canadensis]
BigSet012216	1588					P	AT5G53990.1	Q6VAA6	UDP-glycosyltransferase 74G1 [Stevia rebaudiana]
BigSet006414	1746					(A)	AT1G78265.1	Q6VAB3	UDP-glycosyltransferase 85A8 [Stevia rebaudiana]
BigSet002209	1536					A	AT3G29670.1	Q6WB13	Malonyl-coenzyme A:anthocyanin 3-O-glucoside-6&apos;&apos;-O-malonyltransferase; Short=Dv3MaT; Short=Malonyl CoA:anthocyanin 3-O-glucoside-6&apos;&apos;-O-malonyltransferase
BigSet008965	1670					(A)	AT3G03310.1	Q71LW1	phospholipase A1 [Nicotiana tabacum]
BigSet009302	1590					(P)	AT2G18960.1	Q75NA1	plasma membrane H+-ATPase [Daucus carota]
BigSet014445	1801			A			AT4G16190.1	Q75QV8	cysteine protease [Aster tripolium]
BigSet000091	1423					(A)	AT2G19385.1	Q7XA13	delta12-fatty acid acetylenase [Helianthus annuus]
BigSet011867	1557					P	AT4G02260.1	Q84LE7	RelA-SpoT like protein RSH1 [Nicotiana tabacum]
BigSet008977	2834			A			AT5G44030.1	Q84M29	cysteine protease-1 [Helianthus annuus]
BigSet014313	1646					P	AT1G73602.1	Q84SA4	phosphoethanolamine N-methyltransferase [Aster tripolium]
BigSet003078	1612					A	AT1G62240.1	Q84W21	no_hits
BigSet008394	1482					(P)	AT1G78900.1	Q84XW6	V-type proton ATPase catalytic subunit A; Short=V-ATPase subunit A; AltName: Full=V-ATPase 69 kDa subunit; AltName: Full=Vacuolar proton pump subunit alpha
BigSet011990	835					A	AT1G47600.1	Q8GRX1	no_hits
BigSet004057	437					(P)	AT2G31210.1	Q8GX46	no_hits
BigSet013393	633					A	AT2G32710.1	Q8GYJ3	no_hits
BigSet015292	397					A	AT3G06910.1	Q8GYL3	no_hits
BigSet009813	1095					A	AT5G60360.3	Q8H166	no_hits
BigSet001735	2076			A			AT3G07020.2	Q8H9B4	UDP-glucose:sterol 3-O-glucosyltransferase [Panax ginseng]
BigSet003060	693					A	AT4G23840.1	Q8L4C7	no_hits
BigSet010737	1496					A	AT3G62090.2	Q8L5W7	no_hits
BigSet005235	1063					A	AT3G63460.1	Q8L611	no_hits
BigSet007530	1833					P	AT5G62790.2	Q8L6C5	1-deoxy-D-xylulose 5-phosphate reductoisomerase [Stevia rebaudiana]
BigSet015737	714					P	AT1G57590.1	Q8L7Z5	no_hits
BigSet012841	1764					P	AT5G64290.1	Q8L800	glutamate/malate translocator [Flaveria bidentis]
BigSet007420	1010					(A)	AT1G79450.1	Q8L8W0	no_hits
BigSet015237	867			A			AT3G53310.1	Q8LAV5	no_hits
BigSet007917	956					A	AT1G06135.1	Q8LCX3	no_hits
BigSet013863	670					A	AT4G26940.1	Q8LEJ9	no_hits
BigSet007579	665					A	AT5G15720.1	Q8LFJ9	no_hits
BigSet012090	2050					(P)	AT3G04870.1	Q8RVY5	putative zeta-carotene desaturase [Helianthus annuus]
BigSet007716	1694					(P)	AT4G10180.1	Q8RWP9	deetiolated 1-like protein [Solanum tuberosum]
BigSet015726	717					A	AT5G54860.1	Q8RWQ5	no_hits
BigSet000837	634					A	AT2G35910.1	Q8RX29	no_hits
BigSet011360	755					A	AT1G20980.1	Q8RY95	no_hits
BigSet009047	561					A	AT2G35610.1	Q8VXZ5	no_hits
BigSet009433	2119					A	AT3G62660.1	Q8VYF4	no_hits
BigSet014751	1007					(P)	AT2G41835.1	Q8VZ42	no_hits
BigSet009772	1247					A	AT1G64610.1	Q8VZK1	no_hits
BigSet010621	780					A	AT5G53060.1	Q8W4B1	no_hits
BigSet014157	1043					P	AT1G09970.2	Q8W4B5	no_hits
BigSet005823	844					(A)	AT2G03150.1	Q8W4H5	no_hits
BigSet007823	951					(P)	AT4G24880.1	Q93ZD6	no_hits
BigSet002992	1200					A	AT4G11790.1	Q93ZH3	no_hits
BigSet006303	423					(P)	AT1G67490.1	Q940D4	no_hits
BigSet015121	1300					A	AT4G30240.1	Q944G8	no_hits
BigSet014257	791					A	AT1G50290.1	Q944R3	no_hits
BigSet014544	729					(P)	AT1G68020.2	Q94AH8	no_hits
BigSet006939	904					A	AT5G53120.6	Q94BN2	no_hits
BigSet014334	2003					A	no hit	Q94G53	R-linalool synthase QH1_ chloroplastic; Flags: Precursor
BigSet013950	1337					P	AT3G23630.1	Q94ID1	no_hits
BigSet005717	744					A	AT5G64740.1	Q94JQ6	no_hits
BigSet016022	441					(P)	AT3G11630.1	Q96291	no_hits
BigSet015762	1968					A	AT3G25810.1	Q9AR67	germacrene A synthase [Solidago canadensis]
BigSet015562	2040					(A)	AT3G01420.1	Q9AXU5	pathogen-inducible alpha-dioxygenase [Nicotiana attenuata]
BigSet011795	1070					(P)	AT1G69370.1	Q9C544	no_hits
BigSet004350	1736					A	AT3G12560.1	Q9C7B1	no_hits
BigSet010370	797					A	AT1G47970.1	Q9C7Y9	no_hits
BigSet001815	1159			A			AT1G34370.2	Q9C8N5	no_hits
BigSet015555	801					A	AT3G08600.1	Q9C9Z6	no_hits
BigSet001072	707					P	AT5G44210.1	Q9FE67	no_hits
BigSet009192	626					A	AT5G37010.1	Q9FGV2	no_hits
BigSet011806	822					A	AT5G49520.1	Q9FGZ4	no_hits
BigSet010033	1758					A	AT5G66310.1	Q9FH58	no_hits
BigSet005081	784					A	AT5G67100.1	Q9FHA3	no_hits
BigSet007323	755					A	AT5G44530.1	Q9FI12	no_hits
BigSet003421	851					P	AT5G67600.1	Q9FJW3	no_hits
BigSet014057	668					A	AT5G60570.1	Q9FKJ0	no_hits
BigSet014959	873					A	AT5G57540.1	Q9FKL8	no_hits
BigSet011269	454				●	(A)	AT5G17910.1	Q9FKN5	no_hits
BigSet004901	503					(P)	AT5G38760.1	Q9FKR1	no_hits
BigSet003282	983					A	AT5G40780.1	Q9FKS8	no_hits
BigSet015852	973			P			AT5G24040.1	Q9FLV8	no_hits
BigSet005388	398					(P)	AT5G42880.1	Q9FMN1	no_hits
BigSet012889	468					A	AT5G53880.1	Q9FN38	no_hits
BigSet009145	815					A	AT5G22600.1	Q9FNK1	no_hits
BigSet014062	1971					A	AT5G61140.2	Q9FNQ1	no_hits
BigSet009781	719					A	AT1G21310.1	Q9FS16	no_hits
BigSet002759	1249					A	AT1G21310.1	Q9FS16	no_hits
BigSet002804	418				●	A	AT1G13310.1	Q9FX66	no_hits
BigSet005661	1254					A	AT3G44880.1	Q9FYC2	no_hits
BigSet003879	371					(A)	AT5G10950.1	Q9LEU5	no_hits
BigSet003461	764					A	AT5G10950.1	Q9LEU5	no_hits
BigSet013140	812					A	AT5G14950.1	Q9LFR0	no_hits
BigSet015232	432					A	AT5G10260.1	Q9LFT9	no_hits
BigSet005642	1398					A	AT3G21460.1	Q9LIF1	no_hits
BigSet002976	407					A	AT3G13520.1	Q9LJD9	no_hits
BigSet001758	446					P	AT3G13520.1	Q9LJD9	no_hits
BigSet008766	1791			P		P	AT5G17920.1	Q9LM03	methionine synthase [Solanum tuberosum]
BigSet001495	645					A	AT1G21326.1	Q9LMP5	no_hits
BigSet011218	546					A	AT1G20470.1	Q9LMV6	no_hits
BigSet014832	551					A	AT1G20160.1	Q9LNU1	no_hits
BigSet014321	1073					(A)	AT3G24190.1	Q9LRN0	no_hits
BigSet005384	857					A	AT5G23650.1	Q9LT00	no_hits
BigSet007496	1177					(P)	AT5G52750.1	Q9LTE2	no_hits
BigSet003583	742					A	AT5G52230.1	Q9LTJ8	no_hits
BigSet008079	914			A		(P)	AT5G51280.1	Q9LU46	no_hits
BigSet003912	774					A	AT5G62620.1	Q9LV16	no_hits
BigSet000302	718					A	AT5G64950.1	Q9LV83	no_hits
BigSet002158	701					A	AT5G55870.1	Q9LVQ3	no_hits
BigSet013006	532					(P)	AT5G55860.1	Q9LVQ4	no_hits
BigSet012330	852					P	AT3G55940.1	Q9LY51	no_hits
BigSet008812	665					A	AT3G63410.1	Q9LY74	no_hits
BigSet005164	1514					P	AT5G13380.1	Q9LYR8	no_hits
BigSet004881	752					A	AT5G02630.1	Q9LZ39	no_hits
BigSet005629	892					P	AT5G01680.1	Q9M008	no_hits
BigSet004132	768					A	AT4G09170.1	Q9M0R1	no_hits
BigSet006134	670					A	AT4G09160.1	Q9M0R2	no_hits
BigSet006824	1121					A	AT3G45570.1	Q9M1F0	no_hits
BigSet006704	893					A	AT3G58390.1	Q9M2H7	no_hits
BigSet013637	787					A	AT3G54350.1	Q9M2V2	no_hits
BigSet006426	490					(A)	AT3G54200.1	Q9M386	no_hits
BigSet002938	2723			P		(P)	AT4G35950.1	Q9M503	catalase 3 [Helianthus annuus]
BigSet013690	865					P	AT1G67370.1	Q9M6R5	no_hits
BigSet000531	969					A	AT5G28220.1	Q9S9L2	no_hits
BigSet015823	1290					A	AT1G16360.1	Q9SA35	no_hits
BigSet006904	737					A	AT1G79570.1	Q9SAJ2	no_hits
BigSet000919	1140					A	AT5G16760.1	Q9SBA5	no_hits
BigSet005420	717					P	AT4G32500.1	Q9SCX5	no_hits
BigSet014679	1728					(A)	AT3G51620.2	Q9SCY9	no_hits
BigSet013964	848					A	AT2G01820.1	Q9SIT1	no_hits
BigSet010785	617					A	AT2G36270.1	Q9SJN0	no_hits
BigSet006589	595					A	AT2G28260.1	Q9SL29	no_hits
BigSet011282	2153			P		(P)	AT5G42080.1	Q9SMB6	phragmoplastin [Nicotiana tabacum]
BigSet012947	1686					(A)	AT4G40000.1	Q9SMQ5	no_hits
BigSet007311	793					A	AT3G49970.1	Q9SN21	no_hits
BigSet004994	732					A	AT3G03940.1	Q9SQR8	no_hits
BigSet008108	1305					(P)	AT5G23860.1	Q9STD1	Beta-tubulin [Zinnia elegans]
BigSet004099	844					A	AT4G27780.1	Q9STP8	no_hits
BigSet010485	1048					A	AT3G47760.1	Q9STT7	no_hits
BigSet003876	788					A	AT4G26580.1	Q9SUA5	no_hits
BigSet004326	591					(P)	AT4G38250.1	Q9SVG0	no_hits
BigSet002915	995					(P)	AT4G31850.1	Q9SZ52	no_hits
BigSet002297	1050			A			AT4G13610.1	Q9T0I1	no_hits
BigSet015434	769					A	AT4G13330.1	Q9T0K4	no_hits
BigSet013323	1415					A	AT2G14520.1	Q9ZQR4	no_hits
BigSet012284	1962					(P)	AT2G02040.1	Q9ZTX4	LeOPT1 [Solanum lycopersicum]
BigSet009349	1647					A	AT1G52130.1	Q9ZU13	no_hits
BigSet010571	738					A	AT2G01210.1	Q9ZU46	no_hits
BigSet013492	510					(P)	AT2G37400.1	Q9ZUS6	no_hits
BigSet002322	657					(P)	AT2G43150.1	Q9ZW80	no_hits
BigSet008713	798					(P)	AT1G03982.1	Q9ZWB8	no_hits
BigSet001983	1427					A	AT3G10660.1	F6I755	calcium-dependent protein kinase_ putative [Ricinus communis]
BigSet012391	1749					A	AT2G36590.1	B9HT23	proline transporter [Populus trichocarpa]
BigSet007228	1463					(P)	AT4G25650.2	F6GUK7	pheophorbide A oxygenase_ putative [Ricinus communis]
BigSet008425	972			A		P	AT4G15560.1	Q9SP65	1-deoxy-D-xylulose-5-phosphate synthase [Artemisia annua]
BigSet007581	1657					A	AT5G57260.1	Q8VWZ7	7-ethoxycoumarin O-deethylase; Short=ECOD; AltName: Full=Cytochrome P450 76B1; AltName: Full=Phenylurea dealkylase
BigSet005318	1334			P		P	AT5G51970.1	G7ZXE4	sorbitol related enzyme [Solanum lycopersicum]
BigSet013717	1808					P	AT5G06170.1	E9L7V2	sucrose transporter 3 [Populus tremula x Populus alba]
BigSet006655	1489					(P)	AT1G80380.2	B9RUW3	D-glycerate 3-kinase_ chloroplast precursor_ putative [Ricinus communis]
BigSet008694	1829					(A)	AT1G13710.1	F6GTD9	cytochrome P450_ putative [Ricinus communis]
BigSet010493	1790			A			AT2G31810.1	H1ZQW0	acetolactate synthase_ putative [Ricinus communis]
BigSet001967	1640					(P)	AT1G01710.1	D7UC96	acyl-CoA thioesterase_ putative [Ricinus communis]
BigSet000280	1659					P	AT1G12740.2	B9GKM6	cytochrome P450 [Populus trichocarpa]
BigSet015777	1224					(P)	AT4G21710.1	Q1L5B5	RNA polymerase II second largest subunit [Rhododendron macrophyllum]
BigSet011508	1590					(P)	AT2G40460.1	D7T4G2	oligopeptide transporter_ putative [Ricinus communis]
BigSet012617	1855					P	AT3G14610.1	F8S1H2	CYP72A58 [Nicotiana tabacum]
BigSet000526	1883					(A)	AT1G69500.1	B9IC23	cytochrome P450 [Populus trichocarpa]
BigSet006568	1400					(P)	AT3G06430.1	F6HE37	pentatricopeptide repeat-containing protein_ putative [Ricinus communis]
BigSet002369	1883					(P)	AT3G18040.1	B9T7E7	big map kinase/bmk_ putative [Ricinus communis]
BigSet010933	2283					P	AT4G30020.1	F6I5N7	peptidase_ putative [Ricinus communis]
BigSet004635	1598			P		P	AT5G54160.1	F7IX54	5-hydroxyconiferaldehyde O-methyltransferase [Carthamus tinctorius]
BigSet007185	1686					P	AT3G14930.1	B9SGB6	uroporphyrinogen decarboxylase_ putative [Ricinus communis]
BigSet002583	1411					P	AT1G06900.1	D7SJJ6	catalytic/ metal ion binding / metalloendopeptidase/ zinc ion binding [Arabidopsis thaliana]
BigSet009190	1398					A	AT5G36110.1	Q2HYU6	putative taxadiene 5-alpha-hydroxylase cytochrome P450 [Artemisia annua]
BigSet010661	1821			A			AT5G66920.1	F6GYV9	multicopper oxidase [Populus trichocarpa]
BigSet009049	1601					P	AT1G80380.2	B9RUW3	D-glycerate 3-kinase_ chloroplast precursor_ putative [Ricinus communis]
BigSet001165	1947			A		(P)	AT2G28800.1	F6GV27	Inner membrane protein PPF-1_ chloroplast precursor_ putative [Ricinus communis]
BigSet007222	1706					P	AT5G45930.1	F6HM73	sulfur [Nicotiana tabacum]
BigSet001288	1227					A	AT3G54180.1	Q8GVD7	cyclin-dependent kinase [Helianthus tuberosus]
BigSet013067	1949					(P)	AT1G74960.2	F6HXQ7	beta-ketoacyl-ACP synthase II [Elaeis guineensis]
BigSet004879	1548					(P)	AT1G74470.1	Q9XE94	geranylgeranyl hydrogenase [Glycine max]
BigSet011328	1480				●	(A)	AT1G44900.1	D7TFL2	MCM protein-like protein [Nicotiana tabacum]
BigSet010387	1432					(A)	AT5G26680.1	F6I4J0	endonuclease_ putative [Arabidopsis thaliana]
BigSet006318	1380					A	AT2G36570.1	B9SRM2	Protein kinase APK1A_ chloroplast precursor_ putative [Ricinus communis]
BigSet013628	1607					P	AT1G22370.2	B6EWX9	glycosyltransferase [Lycium barbarum]
BigSet012192	1505					A	AT1G76490.1	O64950	3-hydroxy-3-methylglutaryl coenzyme A reductase [Tagetes erecta]
BigSet010229	1493					(P)	AT1G73110.1	I1M608	Ribulose bisphosphate carboxylase/oxygenase activase_ chloroplast precursor_ putative [Ricinus communis]
BigSet006499	1531			P		(P)	AT5G20040.3	B9SE49	ATP binding protein_ putative [Ricinus communis]
BigSet015118	1310			P			AT2G42500.1	A5AT05	Serine/threonine-protein phosphatase PP2A catalytic subunit
BigSet001178	1226			P			AT2G21430.1	Q75QV8	cysteine protease [Aster tripolium]
c796	1349					A	AT4G18360.1	H2D5S6	glycolate oxidase [Brassica napus]
BigSet010498	1226			A			AT4G24550.2	F6H1J1	clathrin adaptor complexes medium subunit family protein [Arabidopsis lyrata subsp. lyrata]
BigSet009626	1594					P	AT2G27920.1	A5C816	retinoid-inducible serine carboxypeptidase_ putative [Ricinus communis]
BigSet004868	1372					(A)	AT3G48980.1	F4YF69	KDEL motif-containing protein 1 precursor_ putative [Ricinus communis]
BigSet013724	2098					A	AT3G01680.1	F6HV83	sieve element occlusion m [Glycine max]
BigSet007389	1446					A	AT4G24220.1	H2BJQ0	putative progesterone 5-beta-reductase [Corchorus capsularis]
BigSet001540	1688					P	AT5G10470.2	F6I1W4	117M18_26 [Brassica rapa]
BigSet013223	1526					A	AT1G51760.1	D7U044	iaa-amino acid hydrolase 11 [Populus trichocarpa]
BigSet003975	1379			P			AT1G08470.1	B9RJ21	strictosidine synthase_ putative [Ricinus communis]
BigSet014214	1398					P	AT1G50380.1	F6HVY4	protease 2 [Zea mays]
BigSet000901	1166			P		(P)	AT2G39930.1	Q84YG7	isoamylase isoform 1 [Solanum tuberosum]
BigSet013997	1333					(P)	AT3G60190.1	B9SKH8	dynamin_ putative [Ricinus communis]
BigSet009508	1469			A/P		(P)	AT5G45930.1	F6HM73	sulfur [Nicotiana tabacum]
BigSet015458	1477					(P)	AT5G49030.1	A5ALP9	isoleucyl tRNA synthetase_ putative [Ricinus communis]
BigSet002469	1483			P			AT4G38500.1	B9S5J3	putative protein [Arabidopsis thaliana]
BigSet013107	1435			A/P		P	AT3G02720.1	D7TA50	protease C56_ putative [Ricinus communis]
BigSet009654	1459			P			AT4G35260.1	G7L9H2	isocitrate dehydrogenase_ putative [Ricinus communis]
BigSet003632	1390			A		(P)	AT2G27680.1	I1LTT9	aldo/keto reductase family protein [Arabidopsis thaliana]
BigSet014626	1427					(P)	AT1G12780.1	D7KU13	UDP-D-glucose/UDP-D-galactose 4-epimerase 3 [Arabidopsis lyrata subsp. lyrata]
BigSet012364	1428					(P)	AT5G23210.1	I1LPI4	SCPL34; serine-type carboxypeptidase [Arabidopsis thaliana]
c3567	1269				●	A	AT3G27060.1	A5AEJ9	ribonucleoside-diphosphate reductase small chain_ putative [Ricinus communis]
BigSet009775	1496					(P)	AT4G30960.1	B9T6V8	CBL-interacting serine/threonine-protein kinase_ putative [Ricinus communis]
BigSet013453	1449			A			AT4G35360.1	B9HPN1	pantothenate kinase_ putative [Ricinus communis]
BigSet005841	1336			P			AT4G37510.1	F6HSU7	ribonuclease III family protein [Arabidopsis thaliana]
BigSet012171	1993					(P)	AT5G19400.1	F6HA45	smg-7_ putative [Ricinus communis]
BigSet001041	1454					P	AT5G39830.1	F6H5S5	Protease degQ precursor_ putative [Ricinus communis]
BigSet005797	1420					P	AT4G24220.1	H2BJQ1	putative progesterone 5 beta-reductase [Nicotiana tabacum]
BigSet008954	1237					A	AT3G46520.1	G5EN35	Actin
BigSet000298	1288					A	AT4G03020.1	F6HQ37	transducin family protein / WD-40 repeat family protein [Arabidopsis thaliana]
BigSet011167	1714					A	AT5G55230.2	Q32WR4	microtubule associated protein [Zinnia violacea]
BigSet003947	1627					(P)	AT2G41770.1	F6HKY9	Os07g0656400 [Oryza sativa Japonica Group]
BigSet009172	2411					P	AT1G17220.1	F6H4W1	mitochondrial translational initiation factor_ putative [Ricinus communis]
BigSet002233	1035					P	AT4G16370.1	D7SSK1	Oligopeptide transporter_ putative [Ricinus communis]
c4513	1354			A		P	AT1G12240.1	A7IZK8	Beta-fructofuranosidase_ soluble isoenzyme I; AltName: Full=Invertase; AltName: Full=Saccharase; AltName: Full=Sucrose hydrolase; Flags: Precursor
BigSet006104	1659				●	A	AT5G06905.1	G4WIH8	cytochrome P450 [Populus trichocarpa]
BigSet010885	1156					(P)	AT2G24270.4	D7U1A1	NADP-dependent glyceraldehyde-3-phosphate dehydrogenase; AltName: Full=Glyceraldehyde-3-phosphate dehydrogenase [NADP+]; AltName: Full=Non-phosphorylating glyceraldehyde 3-phosphate dehydrogenase; AltName: Full=Triosephosphate dehydrogenase
BigSet015281	1654					(P)	AT2G34090.2	B9S992	MEE18 (maternal effect embryo arrest 18) [Arabidopsis thaliana]
BigSet000394	1626					P	AT5G56870.1	Q9ZP11	beta-galactosidase [Solanum lycopersicum]
BigSet007773	1954					(A)	AT5G48385.1	F6H7U7	putative protein [Arabidopsis thaliana]
BigSet005845	1410			A			AT3G16920.1	D7F0L7	chitinase [Mikania micrantha]
BigSet010812	1276					(P)	AT2G42810.2	B9IA45	type 5 serine/threonine phosphatase 55 kDa isoform [Solanum lycopersicum]
BigSet002138	1357					P	AT5G65730.1	G1FC38	xyloglucan endotransglycosylase [Dahlia pinnata]
BigSet003051	1800					A	AT4G15330.1	B9SYM4	cytochrome P450_ putative [Ricinus communis]
BigSet007198	1253			A			AT1G60940.1	Q8RXH5	osmotic stress-activated protein kinase [Nicotiana tabacum]
BigSet013758	1501					P	AT5G23120.1	C5Z2L8	Photosystem II stability/assembly factor HCF136_ chloroplast precursor_ putative [Ricinus communis]
BigSet008143	1422					P	AT2G42490.1	B9RAV9	copper amine oxidase_ putative [Ricinus communis]
BigSet012839	1280					A	AT5G37600.1	D7MIE5	ATGSR1; copper ion binding / glutamate-ammonia ligase [Arabidopsis thaliana]
BigSet009237	1242			A		A	AT4G16370.1	B9SA63	Oligopeptide transporter_ putative [Ricinus communis]
BigSet006183	1535			A			AT2G36530.1	D7T227	2-phospho-D-glycerate hydrolase [Mesembryanthemum crystallinum]
BigSet001509	1162			P			AT1G04820.1	G7JFB0	Tubulin alpha chain
c4455	1337					(A)	AT3G60830.1	D7T325	ATARP7 (ACTIN-RELATED PROTEIN 7); structural constituent of cytoskeleton [Arabidopsis thaliana]
BigSet005033	1515					A	AT1G77380.1	B9T658	amino acid transporter_ putative [Ricinus communis]
BigSet013148	1893					P	AT4G28080.1	B9SQW7	eukaryotic translation initiation factor 3 subunit_ putative [Ricinus communis]
BigSet011058	1474					(P)	AT3G58560.1	B9SYV1	carbon catabolite repressor protein_ putative [Ricinus communis]
BigSet001361	1670			P		P	AT4G15440.1	G4VV60	fatty acid hydroperoxide lyase [Vitis vinifera]
BigSet006397	1523					(P)	AT5G66190.1	Q9M4D2	chloroplast ferredoxin-NADP+ oxidoreductase precursor [Capsicum annuum]
BigSet013656	1659					(P)	AT4G16340.1	D7TC76	spike-1_ putative [Ricinus communis]
BigSet013222	1253					(A)	AT4G36220.1	Q6IV45	ferulate 5-hydroxylase [Camptotheca acuminata]
BigSet013962	1694			A			AT1G06390.1	B6TJX2	shaggy-related protein kinase eta [Zea mays]
BigSet001910	1649					(P)	AT1G80770.1	B9SKH9	nucleolar GTP-binding protein_ putative [Ricinus communis]
BigSet009028	1340					(P)	AT5G39940.1	D7TX06	oxidoreductase_ putative [Ricinus communis]
BigSet008804	1148					P	AT3G56140.1	F6HC98	putative protein [Arabidopsis thaliana]
BigSet005058	1600			A			AT5G22300.1	F6HHD4	Bifunctional nitrilase/nitrile hydratase NIT4B; Short=TNIT4B; AltName: Full=Cyanoalanine nitrilase B; AltName: Full=Nitrilase 4B
BigSet002959	1764			A			AT5G19500.1	F6HAD9	Tyrosine-specific transport protein_ putative [Ricinus communis]
BigSet008894	1670					(P)	AT2G40360.1	F6HCQ7	ribosome biogenesis protein bop1_ putative [Ricinus communis]
BigSet000482	1470					P	AT5G66880.1	I1MW04	Serine/threonine-protein kinase SAPK10_ putative [Ricinus communis]
BigSet009065	2150					(P)	AT5G46420.1	D7TJY9	16S rRNA processing protein RimM family [Arabidopsis lyrata subsp. lyrata]
BigSet009367	1431					(P)	AT2G35800.1	D7LIK9	mitochondrial substrate carrier family protein [Arabidopsis lyrata subsp. lyrata]
BigSet001461	1778					(P)	AT1G79930.1	F6HEJ7	Heat shock 70 kDa protein_ putative [Ricinus communis]
BigSet004946	1509					(P)	AT1G03630.1	D7TE52	short-chain dehydrogenase_ putative [Ricinus communis]
BigSet010731	1774					(P)	AT5G35980.1	D7T7E9	kinase family protein [Arabidopsis lyrata subsp. lyrata]
BigSet004002	1109					P	AT5G22510.1	F6GW38	putative neutral invertase [Ipomoea trifida]
BigSet006102	1592			P		P	AT1G67280.1	D7TBJ2	lactoylglutathione lyase_ putative [Ricinus communis]
BigSet008963	1551				●	(A)	AT1G44900.1	D7KPQ5	ATP binding protein [Arabidopsis lyrata subsp. lyrata]
BigSet006752	1567			A			AT1G57720.1	B9N744	elongation factor 1-gamma [Oryza sativa Japonica Group]
BigSet014966	1376					(P)	AT1G01790.1	I1N3N0	Glutathione-regulated potassium-efflux system protein kefB_ putative [Ricinus communis]
BigSet001552	954					P	AT4G32410.1	B9IKV7	cellulose synthase [Populus trichocarpa]
BigSet001902	1888					(A)	AT3G06850.1	B5LAT5	putative branched-chain alpha-keto acid dehydrogenase E2 subunit [Capsicum annuum]
BigSet010961	1712					A	no hit	F8S1H2	CYP72A58 [Nicotiana tabacum]
c9329	1370			P		(P)	AT4G27440.1	B9T7M6	short-chain dehydrogenase_ putative [Ricinus communis]
BigSet004650	1403					(A)	AT5G51600.1	D7T1Y3	Protein regulator of cytokinesis_ putative [Ricinus communis]
BigSet012006	1311			P		P	AT3G19450.1	B6CQR4	cinnamyl alcohol dehydrogenase [Artemisia annua]
BigSet012772	1683					P	AT2G39570.1	B9HMF3	amino acid binding protein_ putative [Ricinus communis]
BigSet004119	1044					P	AT5G14430.1	B9S675	S-adenosylmethionine-dependent methyltransferase_ putative [Ricinus communis]
BigSet006728	1878					A	AT2G01750.2	D7TIQ4	At1g68060/T23K23_9 [Arabidopsis lyrata subsp. lyrata]
BigSet003613	1529					(P)	AT5G18660.1	B9HMP3	pale-green and chlorophyll B reduced 2 [Arabidopsis lyrata subsp. lyrata]
BigSet001836	2086			A/P			AT3G43810.1	B9SDM5	fasciclin-like arabinogalactan protein 14 [Gossypium hirsutum]
BigSet000214	1415					(P)	AT4G35250.1	B9T694	vestitone reductase-related [Arabidopsis thaliana]
BigSet011348	1409					(A)	AT3G04290.1	B9S7Q1	zinc finger protein_ putative [Ricinus communis]
BigSet000507	1483			A			AT2G31890.1	F6HAZ3	RAP [Arabidopsis thaliana]
BigSet005255	1292					P	AT5G51070.1	B9RA30	ERD1 protein_ chloroplast precursor_ putative [Ricinus communis]
BigSet009745	1543					P	AT1G05562.1	B6EWY1	UDP-glucose:glucosyltransferase [Lycium barbarum]
BigSet002758	1633			P			AT3G10700.1	H2ESL1	galactokinase_ putative [Ricinus communis]
BigSet000328	1452					(P)	AT5G26742.2	D7UAC9	dead box ATP-dependent RNA helicase_ putative [Ricinus communis]
BigSet005439	1433					(P)	no hit	Q2XSW6	11S globulin seed storage protein G3; AltName: Full=Helianthinin-G3; Contains: 11S globulin seed storage protein G3 acidic chain; Contains: 11S globulin seed storage protein G3 basic chain; Flags: Precursor
BigSet012318	1442					(P)	AT1G55360.1	A5BPH6	putative carboxyl-terminal peptidase [Arabidopsis thaliana]
BigSet008379	1605					(P)	AT3G26440.1	F6GVL9	LOC100284062 [Zea mays]
BigSet012595	1559					P	AT1G50450.1	D7SNG1	binding / catalytic [Arabidopsis thaliana]
BigSet007888	1689					P	AT4G31160.1	B9T738	amino acid transporter_ putative [Ricinus communis]
BigSet008485	1599			P			AT1G77490.1	I1JZ46	chloroplast stromal ascorbate peroxidase [Vigna unguiculata]
BigSet004807	1271					P	AT3G25230.2	I1K3Q2	LOC100283417 [Zea mays]
BigSet007426	933					(P)	AT5G23670.1	B3Y000	serine palmitoyltransferase [Nicotiana benthamiana]
BigSet002298	1746					A	AT5G04230.2	A8QKE9	phenylalanine ammonia-lyase [Rudbeckia hirta]
BigSet012976	1623					A	AT5G25120.1	G4WIH9	cytochrome P450 [Populus trichocarpa]
BigSet003290	1577					(P)	AT3G61440.1	D7UCD0	beta-cyanoalanine synthase 2 [Malus x domestica]
BigSet005325	1468					(P)	AT1G67280.1	D7TBJ2	lactoylglutathione lyase_ putative [Ricinus communis]
BigSet015577	1753					P	AT1G58080.1	F6HK52	ATP phosphoribosyl transferase [Arabidopsis thaliana]
BigSet010299	1568			A			AT3G14067.1	G7L7L3	subtilisin-like protease 2 [Phaseolus vulgaris]
BigSet010613	1166			A			AT4G23400.1	B6CAT1	aquaporin [Gerbera hybrid cultivar]
BigSet006907	1478					(A)	AT5G18430.1	B9S7Q1	zinc finger protein_ putative [Ricinus communis]
BigSet011649	1321					P	AT5G26250.1	G7K2C5	MSS1; carbohydrate transmembrane transporter/ hexose:hydrogen symporter/ high-affinity hydrogen:glucose symporter/ sugar:hydrogen symporter [Arabidopsis thaliana]
BigSet002328	1923					(P)	AT1G58290.1	A6Q0F0	glutamyl-tRNA reductase [Arabidopsis lyrata subsp. lyrata]
BigSet006381	1148					A	AT4G32830.1	A9PFI9	Serine/threonine-protein kinase_ putative [Ricinus communis]
BigSet002530	1283					(P)	AT1G21640.2	E6NU77	JMS09K11.5 [Jatropha curcas]
BigSet015597	1237					P	AT5G64050.1	B9T2L7	glutamyl-tRNA synthetase 1_ 2_ putative [Ricinus communis]
BigSet006292	2121					P	AT5G19600.1	A5BIJ9	sulfate transporter_ putative [Ricinus communis]
BigSet012063	1454					P	AT4G19120.1	G7K6V0	ERD3 (early-responsive to dehydration 3) [Arabidopsis thaliana]
BigSet014346	1262					A	AT5G13490.1	B9GM71	adenosine nucleotide translocator [Arabidopsis thaliana]
BigSet009976	1538					(P)	AT4G37800.1	A0MA75	xyloglucan endotransglucosylase [Gerbera hybrid cultivar]
BigSet004029	1236					P	AT3G21240.1	E0D6S5	4-coumarate:CoA ligase [Gynura bicolor]
BigSet010824	1289					(P)	AT2G30800.1	F6H574	ATP-dependent RNA helicase_ putative [Ricinus communis]
BigSet008402	2116					(P)	AT5G19760.1	A9PGY1	dicarboxylate/tricarboxylate carrier [Nicotiana tabacum]
BigSet012870	1323					P	AT2G25070.1	F6H341	protein phosphatase 2c_ putative [Ricinus communis]
BigSet005026	1178					(A)	AT4G37690.1	A5B5X8	putative galactomannan galactosyl transferase [Coffea arabica]
BigSet011447	1576					A	no hit	Q94G53	R-linalool synthase QH1_ chloroplastic; Flags: Precursor
BigSet005540	1887			A*			AT5G22850.1	D7SN78	aspartyl protease family protein [Arabidopsis lyrata subsp. lyrata]
BigSet013496	1494					A	AT5G16980.2	C0LNV1	2-alkenal reductase [Artemisia annua]
BigSet002150	1172					(A)	AT5G23860.1	B9RC96	tubulin beta chain_ putative [Ricinus communis]
BigSet004225	1495					A	AT1G22380.1	F6H0R6	UDP-glucuronosyltransferase_ putative [Ricinus communis]
BigSet014587	1655				●		AT5G41880.1	D7TVE8	DNA primase_ putative [Ricinus communis]
BigSet012916	1479					A	AT3G12120.1	O24471	omega-6 fatty acid desaturase [Petroselinum crispum]
BigSet009327	1186					(P)	AT3G10410.1	B9HLG7	putative serine carboxypeptidase precursor [Gossypium hirsutum]
BigSet004950	1092					P	AT5G48900.1	Q94FT5	pectate lyase [Fragaria x ananassa]
BigSet009635	1129				●	A	AT3G11520.1	F1C971	cyclin [Helianthus annuus]
BigSet008798	1310					P	AT4G35290.2	B9H686	glutamate-gated kainate-type ion channel receptor subunit GluR5 [Populus trichocarpa]
BigSet005836	1758				●	A	AT3G20290.1	D8RT44	EH-domain-containing protein_ putative [Ricinus communis]
BigSet007710	1358			A			AT2G26730.1	D7TBU9	protein kinase [Malus x domestica]
BigSet000122	1904					(P)	AT4G22690.1	Q2PF19	cytochrome P450 [Verbena x hybrida]
BigSet005539	1643			P			AT1G32500.1	A5AVH4	Protein sufD_ putative [Ricinus communis]
BigSet003324	1138				●	A	AT2G25880.1	A9PFI9	Serine/threonine-protein kinase_ putative [Ricinus communis]
BigSet007991	1289					(P)	AT3G04520.1	F6H619	l-allo-threonine aldolase_ putative [Ricinus communis]
BigSet012415	1322					P	AT5G14470.1	B9GIJ6	GHMP kinase family protein [Arabidopsis thaliana]
BigSet011427	1395					(P)	AT2G40030.1	F6I5R3	DNA-directed RNA polymerase_ putative [Ricinus communis]
BigSet010716	970			P		(P)	AT5G66570.1	I0B7J1	Oxygen-evolving enhancer protein 1_ chloroplastic; Short=OEE1; AltName: Full=33 kDa subunit of oxygen evolving system of photosystem II; AltName: Full=33 kDa thylakoid membrane protein; AltName: Full=OEC 33 kDa subunit; Flags: Precursor
BigSet007857	1316			P			AT3G02580.1	Q4ACU1	delta7 sterol C-5 desaturase [Zinnia elegans]
BigSet008570	1392					A	AT4G37980.1	Q6V4H0	10-hydroxygeraniol oxidoreductase [Catharanthus roseus]
BigSet002841	1105			P			AT5G46290.3	A1Z3W6	plastid 3-keto-acyl-ACP synthase I [Helianthus annuus]
BigSet004642	1019					(P)	AT1G53310.1	Q8RVN8	Phosphoenolpyruvate carboxylase 1; Short=PEPC 1; Short=PEPCase 1; Short=ppcB
BigSet012476	1089				●	(A)	AT2G07690.1	D7T529	minichromosome maintenance 5 protein [Pisum sativum]
BigSet012737	1186					(P)	AT3G01480.1	B9RUU4	peptidyl-prolyl cis-trans isomerase_ putative [Ricinus communis]
BigSet009015	1235					P	AT5G50920.1	B9IFK1	ATP-dependent Clp protease ATP-binding subunit clpA homolog CD4B_ chloroplastic; Flags: Precursor
BigSet003487	1810					(P)	AT2G25660.1	B9RS87	EMB2410 [Arabidopsis lyrata subsp. lyrata]
BigSet008064	1549					(P)	AT4G30210.1	Q1PQK4	cytochrome P450 reductase [Artemisia annua]
BigSet012958	1634					P	AT4G34080.1	B9RD95	expressed protein [Oryza sativa Japonica Group]
BigSet014046	1364					(P)	AT2G21430.1	Q9M7D4	papain-like cysteine proteinase isoform III [Ipomoea batatas]
BigSet009716	974					P	AT3G54660.1	Q6F4I4	glutathione reductase [Zinnia violacea]
BigSet008810	1382					(P)	AT3G27925.1	D7SR99	DEGP1 (DegP protease 1); serine-type endopeptidase/ serine-type peptidase [Arabidopsis thaliana]
BigSet001434	1066					(P)	AT5G11490.2	G8Z247	AP-2 complex subunit beta-1_ putative [Ricinus communis]
BigSet015033	1319					P	AT4G26260.2	B9RKE1	myoinositol oxygenase_ putative [Ricinus communis]
BigSet009112	1437			P			AT5G61240.2	D7T9V3	leucine-rich repeat resistance protein-like protein [Glycine max]
BigSet007683	1458					A	AT4G29890.1	D7SQF8	choline monooxygenase [Lycium barbarum]
BigSet014371	1313					P	AT1G12110.1	F6HPA0	nitrate transporter 1.1 [Cucumis sativus]
BigSet002342	1179					(P)	AT5G53480.1	E0CV68	importin beta-1_ putative [Ricinus communis]
BigSet009652	1102					A	AT1G20930.1	B9R8U3	CDK_ putative [Ricinus communis]
BigSet001051	1662			A			AT5G54810.1	F6H9B6	Tryptophan synthase beta chain 2_ chloroplastic; Flags: Precursor
BigSet006557	1433			P		P	AT4G37040.1	D7SVZ1	MAP1D (METHIONINE AMINOPEPTIDASE 1D); aminopeptidase/ metalloexopeptidase [Arabidopsis thaliana]
BigSet013183	1916					(P)	AT5G67360.1	A5AX05	Xylem serine proteinase 1 precursor_ putative [Ricinus communis]
BigSet009949	1018					P	AT5G52520.1	A5BJK3	prolyl-tRNA synthetase_ putative [Ricinus communis]
BigSet000839	1721					P	AT2G24820.1	D7SV72	Rieske iron-sulfur protein Tic55 [Pisum sativum]
BigSet000633	1405			A/P		P	AT4G04640.1	E5GC53	ATP synthase gamma chain_ chloroplastic; AltName: Full=F-ATPase gamma subunit; Flags: Precursor
BigSet004073	1285					(P)	AT4G14880.1	Q8W1A0	cysteine synthase [Glycine max]
BigSet010247	1218					P	AT4G14880.1	A5AFH5	putative cytosolic cysteine synthase 7 [Nicotiana tabacum]
BigSet013406	1357					(P)	AT1G65340.1	F6HAR3	cytochrome P450_ putative [Ricinus communis]
BigSet005006	1073					(P)	AT5G35200.1	B9T128	clathrin assembly protein_ putative [Ricinus communis]
BigSet011859	2226					A	AT5G45428.1	D7U3Y1	protein kinase_ putative [Arabidopsis thaliana]
BigSet010604	1335					P	AT1G29670.1	B9S7Q1	zinc finger protein_ putative [Ricinus communis]
BigSet006498	1425					(P)	no hit	E0CTP9	CMV 1a interacting protein 1 [Nicotiana tabacum]
BigSet003685	1343					P	AT5G23210.1	D7TEY3	serine carboxypeptidase (carboxypeptidase D)_ putative [Musa acuminata]
BigSet007990	1467					(P)	AT3G51820.1	F8SPG5	chlorophyll synthase [Nicotiana tabacum]
BigSet014958	1243			A		P	AT3G18390.1	B9I2L6	EMB1865 [Arabidopsis lyrata subsp. lyrata]
BigSet011537	1552				●		AT4G36250.1	I1M506	aldehyde dehydrogenase 3B1 [Zea mays]
BigSet003673	1394			A			AT4G01800.2	F6HZF9	Protein translocase subunit secA_ chloroplastic; Flags: Precursor
BigSet010275	1393			A			AT4G33120.1	B9INF4	coclaurine N-methyltransferase [Arabidopsis lyrata subsp. lyrata]
BigSet005465	2427					A	AT3G18490.1	F6HFP7	Aspartic proteinase nepenthesin-1 precursor_ putative [Ricinus communis]
BigSet002113	1295					P	AT1G51110.1	B9SQ52	structural molecule_ putative [Ricinus communis]
BigSet009840	1264					(A)	AT1G60710.1	O22627	auxin-induced protein [Helianthus annuus]
BigSet013981	2234					P	AT5G39590.1	E0CPL2	AT5g39590/MIJ24_60 [Arabidopsis thaliana]
BigSet013087	1198				●	A	AT2G16440.1	D7U5J9	DNA replication licensing factor MCM4_ putative [Ricinus communis]
BigSet002427	1972					P	AT1G17050.1	F6H2J4	solanesyl diphosphate synthase_ putative [Ricinus communis]
BigSet005905	1336					A	AT4G16190.1	A5HIJ3	cysteine protease Cp3 [Actinidia deliciosa]
BigSet000177	1340					A	AT1G77330.1	B9A0U0	ACC oxidase 3 [Lactuca sativa]
BigSet004000	1455					(P)	AT3G04520.1	F6H619	l-allo-threonine aldolase_ putative [Ricinus communis]
BigSet004905	1560					(A)	AT3G46570.1	B5M9E5	beta-glucosidase 08 [Solanum lycopersicum]
BigSet000022	1328					(P)	AT5G08280.1	D7ST07	porphobilinogen deaminase_ putative [Ricinus communis]
BigSet011290	1217					(A)	AT1G02800.1	F6HZ65	glycosyl hydrolase family 9 [Populus trichocarpa]
BigSet005404	1412			A			AT5G19760.1	Q8SF02	dicarboxylate/tricarboxylate carrier [Nicotiana tabacum]
BigSet015855	1336			A			AT5G58490.1	C3VPA5	cinnamoyl-CoA reductase [Camellia oleifera]
BigSet014632	967			P			AT1G49040.1	B9IE09	F-box and wd40 domain protein_ putative [Ricinus communis]
BigSet008702	1243			P			AT5G60660.1	Q2I6J7	aquaporin [Stevia rebaudiana]
BigSet004796	1834			A			AT2G16850.1	F6I0Z8	putative aquaporin PIP2-2 [Vitis berlandieri x Vitis rupestris]
BigSet006020	1055					(P)	AT5G43760.1	I1LC39	acyltransferase_ putative [Ricinus communis]
BigSet014030	1445			P		(P)	AT1G78850.1	F6H2N5	Epidermis-specific secreted glycoprotein EP1 precursor_ putative [Ricinus communis]
BigSet009595	862					P	AT3G15980.5	I1KV92	coatomer beta subunit_ putative [Ricinus communis]
BigSet009845	1104					P	AT1G01620.1	H9BMN4	Aquaporin PIP1.3_ putative [Ricinus communis]
BigSet011436	1273					(P)	AT3G57330.1	Q93YX7	type IIB calcium ATPase [Medicago truncatula]
BigSet004685	1321				●		AT1G14520.1	D7TBD4	myo-inositol oxygenase [Eucalyptus grandis]
BigSet008504	1334					A	AT3G61870.1	E9M2L8	microsomal oleate desaturase [Carthamus tinctorius]
BigSet009706	1431					(P)	AT2G34555.1	Q9FXV7	gibberellin 2-oxidase No1 [Lactuca sativa]
BigSet008244	1144			A			AT2G34250.1	C6TKD5	putative integral membrane protein [Phaseolus vulgaris]
BigSet003077	2241			P			ATCG01180.1	Q9SP65	1-deoxy-D-xylulose-5-phosphate synthase [Artemisia annua]
BigSet011599	1677					P	AT5G10770.1	B9IL97	41 kD chloroplast nucleoid DNA binding protein (CND41) [Nicotiana sylvestris]
BigSet011981	2115			A		(P)	AT3G56800.1	Q40247	light-harvesting chlorophyll a/b-binding protein (LHCP) precursor [Lactuca sativa]
BigSet005943	1680					P	AT3G51860.1	E0A236	Ca2+/H+-exchanging protein [Galega orientalis]
BigSet003796	1231			P			AT5G20950.1	D7U8L2	beta-D-glucosidase [Gossypium hirsutum]
BigSet001484	1831					(A)	AT5G48385.1	I1JMD4	putative protein [Arabidopsis thaliana]
BigSet007440	1614					(P)	AT5G19540.1	D7TBN6	Os08g0387500 [Oryza sativa Japonica Group]
BigSet015888	1458					(A)	AT5G21274.1	A0JBX7	putative carotenoid cleavage dioxygenase [Chrysanthemum x morifolium]
BigSet010923	1859					P	AT1G17050.1	F6H2J4	solanesyl diphosphate synthase_ putative [Ricinus communis]
BigSet007549	1631			P			AT3G17510.1	C4P7W8	CBL-interacting protein kinase 19 [Vitis vinifera]
BigSet012784	1413			P			AT1G70310.1	B9T7V2	spermidine synthase 1_ putative [Ricinus communis]
BigSet013030	1901					(A)	AT4G08114.1	E9JGT2	geraniol synthase [Phyla dulcis]
BigSet001010	1662			A			AT2G26600.1	Q4ZGK1	beta-1_3-glucanase 1 [Ziziphus jujuba]
BigSet012083	1534					(P)	AT2G23260.1	B9RY87	UDP-glucosyltransferase_ putative [Ricinus communis]
BigSet013146	1149			A			AT4G18810.2	D7TJP7	transcriptional repressor [Arabidopsis lyrata subsp. lyrata]
BigSet011774	1792					(P)	AT3G25572.1	F6GVT0	S-adenosylmethionine decarboxylase [Daucus carota]
BigSet010768	980			P		P	AT5G60660.1	Q2I6J7	aquaporin [Stevia rebaudiana]
BigSet001808	1662			P			AT5G11230.1	D7M3X9	phosphate translocator-related [Arabidopsis thaliana]
BigSet013677	1455					P	AT2G32530.1	F6HID2	transferase_ putative [Ricinus communis]
BigSet008231	1513			P			AT2G25430.1	B9IKX9	clathrin assembly protein_ putative [Ricinus communis]
BigSet005494	1721					P	AT3G03710.1	B9I641	polyribonucleotide nucleotidyltransferase_ putative [Ricinus communis]
BigSet003142	1309					A	no hit	D7TBD5	gamma glutamyl transpeptidases_ putative [Ricinus communis]
BigSet012322	826					(P)	AT1G20960.1	B9RY79	U520_ putative [Ricinus communis]
BigSet008659	1406			P		P	AT1G10300.1	I1LJW2	nucleolar GTP-binding protein_ putative [Ricinus communis]
BigSet015664	971					P	no hit	Q93X55	peroxin 6 [Helianthus annuus]
BigSet013139	1650					A	AT4G36250.1	D7SL57	aldehyde dehydrogenase 3B1 [Zea mays]
BigSet014115	1425					P	AT5G38000.1	D7TC06	alcohol dehydrogenase_ putative [Ricinus communis]
BigSet003490	1119			P		(P)	AT5G11670.1	Q5I1Z8	NADP-dependent malic enzyme_ chloroplastic; Short=NADP-ME; Flags: Precursor
BigSet004046	1479					(A)	AT2G37630.1	B6D1Z3	MYB12 [Gerbera hybrid cultivar]
BigSet009560	1568					P	AT3G18850.1	F6HQJ8	1-acyl-sn-glycerol-3-phosphate acyltransferase [Ricinus communis]
BigSet008323	983					(P)	AT3G13300.1	F6I592	VCS (VARICOSE); nucleotide binding / protein homodimerization [Arabidopsis thaliana]
BigSet004559	1317					P	AT2G47180.1	G3F8W0	galactinol synthase 3 [Populus trichocarpa]
BigSet007118	1279					(A)	AT5G53120.6	G7J6T4	spermidine synthase 1_ putative [Ricinus communis]
BigSet011414	1263					(A)	AT5G24530.1	I1JYH5	flavonoid biosynthesis oxidoreductase protein [Solanum lycopersicum]
BigSet003346	1296					P	AT5G19850.1	D7SLJ6	hydrolase_ alpha/beta fold family protein [Arabidopsis thaliana]
BigSet005647	1145					(P)	AT3G19420.1	B9RYC0	phosphoprotein phosphatase_ putative [Ricinus communis]
BigSet011536	1968					(A)	AT3G18490.1	F6GTJ2	Aspartic proteinase nepenthesin-1 precursor_ putative [Ricinus communis]
BigSet012448	1152					(P)	AT1G78970.2	F6GYJ6	multifunctional triterpenoid synthase [Solanum lycopersicum]
BigSet006798	1128					A	AT2G16850.1	F6I0Z8	aquaporin [Jatropha curcas]
BigSet001711	1155					(P)	AT1G14830.1	B9T4N0	dynamin_ putative [Ricinus communis]
BigSet014667	1274					(P)	AT1G73990.1	B9RE86	Protease_ putative [Ricinus communis]
BigSet001062	1518					(A)	AT1G22170.1	B9RJG7	phosphoglycerate mutase_ putative [Ricinus communis]
BigSet014063	1121					A	AT5G14060.1	B9IA81	aspartate kinase_ putative [Ricinus communis]
BigSet009670	1262					(A)	AT1G09390.1	F6I4V4	GDSL-motif lipase/hydrolase family protein [Arabidopsis lyrata subsp. lyrata]
BigSet015875	1371			P			AT1G32860.1	B9RYW1	Glucan endo-1_3-beta-glucosidase precursor_ putative [Ricinus communis]
BigSet013266	1157					A	AT3G53880.1	E4MW56	oxidoreductase [Arabidopsis lyrata subsp. lyrata]
BigSet000377	1447					(A)	AT2G20635.1	E0CTG3	ATP binding / protein kinase/ protein serine/threonine kinase [Arabidopsis thaliana]
BigSet003393	1249					A	AT5G58390.1	Q9XIV9	peroxidase [Nicotiana tabacum]
BigSet006816	1492					P	AT1G21640.2	F6H0I3	JMS09K11.5 [Jatropha curcas]
BigSet007092	1247					(A)	AT1G14520.1	D7TBD4	myo-inositol oxygenase [Eucalyptus grandis]
BigSet000712	1176					(P)	AT1G70210.1	Q8GVE0	cyclin D1 [Helianthus tuberosus]
BigSet003927	1253					P	AT5G26820.1	B9N487	ferroportin protein family [Populus trichocarpa]
BigSet015578	1265					A	AT2G18150.1	B9GK06	Basic peroxidase; AltName: Full=ZePrx33.44; AltName: Full=ZePrx34.70; Flags: Precursor
BigSet000739	900					(P)	AT1G13320.1	B9ST19	serine/threonine protein phosphatase 2a regulatory subunit A_ putative [Ricinus communis]
BigSet004513	1109					(A)	AT2G29570.1	Q9FUI4	proliferating cell nuclear antigen [Nicotiana benthamiana]
BigSet007157	999					(P)	AT4G37460.1	B9SG46	tetratricopeptide repeat protein_ tpr_ putative [Ricinus communis]
BigSet009640	1929					(A)	AT2G25737.1	D7SUE2	Os08g0389700 [Oryza sativa Japonica Group]
BigSet012451	871					(P)	AT4G02700.1	B9H8C3	sulfate/bicarbonate/oxalate exchanger and transporter sat-1 [Populus trichocarpa]
c2684	1029					(A)	AT4G18360.1	H2D5S6	(S)-2-hydroxy-acid oxidase_ peroxisomal_ putative / glycolate oxidase_ putative / short chain alpha-hydroxy acid oxidase_ putative [Arabidopsis thaliana]
BigSet003703	1192					A	AT5G48180.1	B9IAU2	Kelch domain-containing protein_ putative [Ricinus communis]
BigSet009082	1240					(A)	AT4G10020.1	Q8LKV5	steroleosin-B [Sesamum indicum]
BigSet010064	962					P	AT5G07340.2	Q4W5U7	Calnexin homolog; Flags: Precursor
BigSet007627	1437					(A)	AT1G51460.1	B9HNY9	white-brown-complex ABC transporter family [Populus trichocarpa]
BigSet001881	945					P	AT1G77760.1	B9H7A1	Nitrate reductase [NADH]; Short=NR
BigSet000953	1661			A			AT1G66330.1	D7TSN5	NTA15 protein [Nicotiana tabacum]
BigSet004340	1167				●	A	AT4G12620.1	B9HNV8	origin recognition complex subunit_ putative [Ricinus communis]
BigSet012785	1125			P		P	AT5G17330.1	D3JX88	glutamate decarboxylase [Panax ginseng]
BigSet013802	1388					(P)	AT1G68750.1	A6YM33	phosphoenolpyruvate carboxylase [Ricinus communis]
BigSet010606	1287					(P)	AT5G64380.1	B9T3E7	fructose-1_6-bisphosphatase_ putative [Ricinus communis]
BigSet010330	1292					A	AT1G10070.1	E0CNW7	branched-chain amino acid aminotransferase [Capsicum annuum]
BigSet015041	1495					A	AT2G34070.1	F6HM85	alpha galactosidase precursor [Coffea arabica]
BigSet010873	1417					P	AT3G20820.1	F6HBA8	leucine rich repeat protein [Cicer arietinum]
BigSet000028	1335			A			AT3G25520.1	B9SFU0	ribosomal protein L5_ putative [Ricinus communis]
BigSet007294	1205					(A)	AT3G12120.1	B7ST72	omega-6 desaturase [Linum usitatissimum]
BigSet004075	1487			A		(P)	AT3G59760.1	D7T2G6	cysteine synthase_ putative [Ricinus communis]
BigSet000843	1690					(P)	AT4G37120.1	D7SXY7	nucleotide binding protein_ putative [Ricinus communis]
BigSet002567	1348					P	AT5G41540.1	B9RLJ2	Flavonol 4&apos;-sulfotransferase; Short=F4-ST
BigSet009704	1278					P	AT2G42690.1	B9GZV8	triacylglycerol lipase_ putative [Ricinus communis]
BigSet008568	1070			A			AT3G54090.1	D9IWP4	fructokinase-like protein 1 [Lactuca sativa]
BigSet001199	2082					(P)	AT1G03080.1	B9HUS3	kinase interacting family protein [Arabidopsis thaliana]
BigSet011083	1646			A			AT2G47590.1	F6HZ56	DNA photolyase_ putative [Ricinus communis]
BigSet013587	1779			A		P	no hit	B9IL97	CND41_ chloroplast nucleoid DNA binding protein [Nicotiana tabacum]
BigSet006480	1112					P	AT3G13670.1	B9T069	casein kinase_ putative [Ricinus communis]
BigSet005899	2370					A	AT3G41768.1	F6HUU3	aldose 1-epimerase_ putative [Ricinus communis]
BigSet005809	826					(P)	AT5G07270.1	D7TMU6	ankyrin repeat-containing protein_ putative [Ricinus communis]
BigSet000264	1277			A			AT1G21780.1	B9RJ33	BTB/POZ domain-containing protein [Arabidopsis lyrata subsp. lyrata]
BigSet000670	1109					(P)	AT4G29060.1	B9RKL9	elongation factor ts_ putative [Ricinus communis]
BigSet004273	1362					P	AT3G20820.1	D2CFI9	leucine-rich repeat protein [Nicotiana tabacum]
BigSet002794	1194					P	AT5G35170.1	F6HCJ8	adenylate kinase_ putative [Ricinus communis]
BigSet005248	1379					A	AT1G56600.1	C5H0C4	galactinol synthase 3 [Populus trichocarpa]
BigSet007175	1002					(P)	no hit	F6I677	hevamine-A precursor_ putative [Ricinus communis]
BigSet002770	1426					(P)	AT2G25870.1	D7STJ2	Phosphatase yidA_ putative [Ricinus communis]
BigSet012117	915					A	AT2G38840.1	D7SQJ1	interferon-induced guanylate-binding protein_ putative [Ricinus communis]
BigSet001754	1411					(P)	AT2G39190.2	D7TMA9	Ubiquinone biosynthesis protein coq-8_ putative [Ricinus communis]
BigSet009110	1225					(P)	AT1G75280.1	E0CQE7	TPA: isoflavone reductase-like protein 4 [Vitis vinifera]
BigSet009438	1042					P	AT4G23400.1	B6CAT1	aquaporin 2 [Plantago major]
BigSet002615	811					P	AT5G26742.2	D7UAC9	Os03g0827700 [Oryza sativa Japonica Group]
BigSet003304	1508			P		P	AT3G10970.1	D7T4F7	2-deoxyglucose-6-phosphate phosphatase_ putative [Ricinus communis]
BigSet003499	1243					P	AT4G04850.2	B9RX36	Glutathione-regulated potassium-efflux system protein kefB_ putative [Ricinus communis]
BigSet000733	1282					P	AT5G66530.1	D7SPC0	aldose 1-epimerase_ putative [Ricinus communis]
BigSet002153	1458					(A)	AT4G23570.3	Q84UV7	SGT1 [Nicotiana benthamiana]
BigSet002404	1085					P	AT5G66880.1	I1KLW9	Serine/threonine-protein kinase SAPK10_ putative [Ricinus communis]
BigSet014248	1478					A	AT1G34000.1	G8EHE1	alcohol dehydrogenase [Solanum tuberosum]
BigSet006259	1407					P	AT5G14740.1	Q2Q064	carbonic anhydrase 2 [Flaveria pringlei]
BigSet004458	1398					P	AT1G31500.4	B9S1N8	RNA exonuclease NGL1_ putative [Ricinus communis]
BigSet014083	1289					P	AT5G53990.1	Q6VAA6	UDP-glycosyltransferase 74G1 [Stevia rebaudiana]
BigSet012086	925				●		AT5G20850.1	Q0PCG3	RAD51 homolog [Populus nigra]
BigSet005582	1393					A	AT5G16980.2	C0LNV1	2-alkenal reductase [Artemisia annua]
BigSet002967	1216					(P)	AT3G25660.1	I1KY45	Glu-tRNA(Gln) amidotransferase subunit A [Arabidopsis thaliana]
BigSet000045	1330					P	AT1G24490.1	I1LNE2	ALB4 (ALBINA 4) [Arabidopsis thaliana]
BigSet006285	979					P	AT2G45290.1	O78327	transketolase 1 [Capsicum annuum]
BigSet006523	1435					P	AT5G27600.1	A9U0X8	Acyl-CoA synthetase [Ricinus communis]
BigSet005076	1352					(A)	AT2G26740.1	B3VMR4	epoxide hydrolase [Nicotiana benthamiana]
BigSet009809	1291					(P)	AT2G26690.1	B9SER1	oligopeptide transporter_ putative [Ricinus communis]
BigSet002605	1700				●	A	AT1G20610.1	G3G857	cyclin B_ putative [Ricinus communis]
BigSet013443	1523					(P)	AT4G35970.1	F6I106	ascorbate peroxidase [Jatropha curcas]
BigSet009353	1436					(A)	AT4G34660.1	I1K731	clathrin binding protein_ putative [Ricinus communis]
BigSet007949	1260					A	no hit	F6HQR3	phenylcoumaran benzylic ether reductase -like protein [Populus trichocarpa]
BigSet000841	918					A	AT3G54420.1	D0QU15	chitinase [Lactuca sativa]
BigSet011709	1393					(P)	AT1G60690.1	A6ZI63	putative aldo/keto reductase 2 [Salvia miltiorrhiza]
BigSet005436	1281					P	AT4G24730.1	D7SHG9	hydrolase_ putative [Ricinus communis]
BigSet013219	991					(P)	AT1G72960.1	B9SN36	Protein SEY1_ putative [Ricinus communis]
BigSet011242	1248					(A)	AT4G37990.1	Q2WFL2	10-hydroxygeraniol oxidoreductase [Codonopsis lanceolata]
BigSet012786	1316			A			AT1G47490.1	I1M8J4	nuclear acid binding protein_ putative [Ricinus communis]
BigSet005634	1268			A			AT4G38460.1	H6VLF6	geranyl geranyl pyrophosphate synthase_ putative [Ricinus communis]
BigSet005175	1036					(P)	AT5G12860.1	B9RID8	2-oxoglutarate/malate translocator_ chloroplast precursor_ putative [Ricinus communis]
BigSet000312	1142					A	AT4G34050.1	B6F0U9	caffeoyl CoA O-methyltransferase [Carthamus tinctorius]
BigSet001368	1518			P			AT5G36260.1	B9RM62	Aspartic proteinase Asp1 precursor_ putative [Ricinus communis]
BigSet010745	866					A	AT1G76540.1	I1MBY0	cyclin-dependent kinase B2_2 [Arabidopsis lyrata subsp. lyrata]
BigSet001449	1440					(P)	AT4G27800.1	B9T8J0	protein phosphatase_ putative [Ricinus communis]
BigSet013729	1278					A	AT4G22100.1	D7U288	beta-glucosidase_ putative [Ricinus communis]
BigSet004871	1443			P			AT4G09930.1	D7U934	aig1_ putative [Ricinus communis]
BigSet015457	822					P	AT4G01800.2	B9RN40	preprotein translocase secA subunit_ putative [Arabidopsis thaliana]
BigSet001460	1325			A*			AT2G30110.1	F6GUM1	Ubiquitin-activating enzyme E1 2_ putative_ expressed [Oryza sativa Japonica Group]
BigSet007936	1236					P	AT3G10230.1	Q9FV42	beta cyclase [Tagetes erecta]
BigSet008578	3135			A			AT1G07890.3	B9SER7	alcohol dehydrogenase_ putative [Ricinus communis]
BigSet010464	1337					(P)	AT4G21160.1	D7MFE6	zac [Arabidopsis lyrata subsp. lyrata]
BigSet002022	1999					P	AT1G12570.1	B9HK70	mandelonitrile lyase [Arabidopsis thaliana]
BigSet000700	1326					P	AT3G54440.3	D7UBN6	beta-galactosidase_ putative [Ricinus communis]
BigSet002868	1567					A	AT5G52320.1	F8S1H4	cytochrome P450 [Ipomoea nil]
BigSet007040	1887					(P)	AT3G28430.1	B9S084	Os04g0298600 [Oryza sativa Japonica Group]
BigSet014210	910					(P)	AT1G73430.1	D7TC86	sec34-like family protein [Arabidopsis thaliana]
BigSet003453	1320					P	AT2G47490.1	D7U2D9	mitochondrial carrier protein_ putative [Ricinus communis]
BigSet003848	1705					(P)	AT5G36180.1	F6H185	serine carboxypeptidase_ putative [Ricinus communis]
BigSet002389	1409					(A)	AT2G37560.1	B9SP26	plant origin recognition complex subunit_ putative [Ricinus communis]
BigSet007215	1295					(P)	ATMG01360.1	D5I3H0	cytochrome c oxidase subunit 1 [Cucurbita pepo]
BigSet000731	874				●	(A)	AT5G44635.1	I1MGS3	mini-chromosome maintenance protein MCM6 [Pisum sativum]
BigSet007436	1348					A	AT5G08790.1	E9MWR1	NAC domain-containing protein [Chrysanthemum x morifolium]
BigSet008192	788					P	AT2G38120.1	C0SU69	auxin influx carrier protein [Zinnia violacea]
BigSet002035	1394					(A)	AT1G74300.1	D7TJ60	catalytic_ putative [Ricinus communis]
BigSet014576	2287					(P)	AT3G10920.1	A6XIG4	Mn-superoxide dismutase I [Helianthus annuus]
BigSet009826	1071					(P)	AT2G35040.1	Q9FPL3	phosphoribosylaminoimidazolecarboxamide formyltransferase/IMP cyclohydrolase [Nicotiana tabacum]
lrc5485	1084			A			AT2G13560.1	B9GP43	malic enzyme_ putative [Ricinus communis]
BigSet015636	1347					A	AT1G62990.1	B9GKQ8	homeobox protein knotted-1_ putative [Ricinus communis]
BigSet015779	1312					(A)	AT5G61480.1	B9H072	leucine-rich repeat transmembrane protein kinase_ putative [Arabidopsis thaliana]
BigSet005613	1199			P			AT5G09650.1	B9RX33	inorganic pyrophosphatase_ putative [Ricinus communis]
BigSet013257	1404					(A)	AT5G17990.1	D7TWL8	phosphoribosylanthranilate transferase [Arabidopsis thaliana]
BigSet014507	1532					(P)	AT1G22360.1	F6HNP6	UDP-glucosyltransferase family 1 protein [Citrus sinensis]
BigSet011603	1556					P	AT2G29750.1	B9H9I9	putative glucosyltransferase [Phaseolus lunatus]
BigSet015505	817					P	AT2G47940.1	D7TP48	serine endopeptidase degp2_ putative [Ricinus communis]
BigSet008364	1332					(A)	AT1G32100.1	F6HQR3	phenylcoumaran benzylic ether reductase -like protein [Populus trichocarpa]
BigSet011373	1215					P	AT5G50920.1	F6GT40	ATP-dependent Clp protease ATP-binding subunit clpA homolog CD4B_ chloroplastic; Flags: Precursor
BigSet005381	766					P	AT1G29900.1	F6GTX9	CARB (CARBAMOYL PHOSPHATE SYNTHETASE B); ATP binding / carbamoyl-phosphate synthase/ catalytic [Arabidopsis thaliana]
BigSet014738	1204			A		P	AT1G67280.1	B9RS22	lactoylglutathione lyase_ putative [Ricinus communis]
BigSet007877	1508					P	AT5G18350.1	F8R6K3	resistance gene analog PU3 [Helianthus annuus]
BigSet010392	1200					(P)	ATCG00080.1	Q5CCQ0	beta-galactosidase STBG7 [Solanum lycopersicum]
BigSet005853	966					P	AT5G12950.1	D7M550	putative protein [Arabidopsis thaliana]
BigSet011202	1227					(P)	AT2G31350.1	I1MD49	Contains similarity to glyoxalase II isozyme from Arabidopsis thaliana gb|U90927 and is a member of the Metallo-beta-lactamase seperfamily PF|00753. ESTs gb|AV519053_ gb|AV535897_ gb|AV535667_ gb|AV556046_ gb|BE039169_ gb|AV525509 come from this gene
BigSet005018	984					(P)	AT3G58780.3	Q84LB9	MADS-box transcriptional factor HAM137 [Helianthus annuus]
BigSet008436	1224				●	A	AT3G51740.1	B9SL14	Systemin receptor SR160 precursor_ putative [Ricinus communis]
BigSet000502	1379					A	AT4G31810.1	D7SLU2	catalytic_ putative [Ricinus communis]
BigSet011983	1115					P	AT3G27020.1	B9S275	oligopeptide transporter_ putative [Ricinus communis]
BigSet007375	1359			A			AT1G29980.1	D7TK45	Os01g0531400 [Oryza sativa Japonica Group]
BigSet000623	1308					(A)	AT3G21770.1	B9HHF1	peroxidase a [Eucommia ulmoides]
BigSet008297	1626					P	AT1G78850.1	F6H2N5	Epidermis-specific secreted glycoprotein EP1 precursor_ putative [Ricinus communis]
BigSet002012	1247			A			AT4G31750.1	B9ILA9	protein phosphatase 2c_ putative [Ricinus communis]
BigSet010990	1253					(A)	AT2G28950.1	Q7X9Q3	expansin [Sambucus nigra]
BigSet014304	1300					(P)	AT5G18480.1	C0ILP8	AT5g18480/F20L16_200 [Arabidopsis thaliana]
BigSet005269	905					(P)	AT3G14310.1	Q9SEE6	Pectinesterase; Short=PE; AltName: Full=Pectin methylesterase
BigSet007998	1225			A			AT1G70610.1	F6GZ17	ATTAP1; ATPase_ coupled to transmembrane movement of substances / transporter [Arabidopsis thaliana]
BigSet015692	1266			A			AT3G25530.1	B1Q3F6	succinic semialdehyde reductase isofom1 [Solanum lycopersicum]
BigSet014886	2165			A			AT5G09650.1	B9RX33	inorganic pyrophosphatase_ putative [Ricinus communis]
BigSet003658	1630					(P)	AT3G61470.1	B9GML1	Chlorophyll a-b binding protein_ chloroplastic; AltName: Full=LHCI type II CAB; Flags: Precursor
BigSet004241	1217			A			AT3G25520.1	B9SFU0	ribosomal protein L5_ putative [Ricinus communis]
BigSet015398	1289					A	AT1G67860.1	F6H5H6	resveratrol O-methyltransferase [Vitis vinifera]
BigSet004838	1029					A	AT3G04530.1	Q8W5R4	phosphoenolpyruvate carboxylase kinase [Flaveria trinervia]
BigSet008924	1660					A	AT4G35160.1	F6H5H6	orcinol O-methyltransferase [Rosa hybrid cultivar]
BigSet015619	783					(P)	AT4G32640.1	E0CT66	Protein transport protein Sec24C_ putative [Ricinus communis]
BigSet012591	1353					A	AT4G37070.2	F6H017	patatin-like protein 1 [Nicotiana tabacum]
BigSet010696	1422					(A)	AT2G05990.1	F2VTN5	enoyl ACP reductase [Olea europaea subsp. europaea]
BigSet015691	1067					A	AT5G51750.1	F6HXP0	putative subtilisin serine protease [Arabidopsis thaliana]
BigSet014356	1841					P	AT5G61820.1	F6GT51	MtN19-like protein [Pisum sativum]
BigSet014499	1496					(A)	AT1G65900.1	D7TA18	F12P19.7 [Arabidopsis thaliana]
BigSet008537	1030					(A)	AT5G01320.1	B9I1N8	Pyruvate decarboxylase isozyme 1; Short=PDC
BigSet009308	833					P	AT3G03780.1	I1JWK3	vitamin-b12 independent methionine synthase_ 5-methyltetrahydropteroyltriglutamate-homocysteine [Populus trichocarpa]
BigSet008135	1063					(P)	AT2G22190.1	B9HFI0	trehalose-6-phosphate synthase_ putative [Ricinus communis]
BigSet006583	1319					A	AT3G54240.1	D7TJ60	catalytic_ putative [Ricinus communis]
BigSet006890	1037					P	AT4G29840.1	B9S5U4	threonine synthase_ putative [Ricinus communis]
BigSet002013	1087					A	AT3G08510.1	A5C0R5	phosphatidylinositol-specific phospholipase C [Glycine max]
BigSet004505	1247					(P)	no hit	D7NYM8	tyrosine decarboxylase [Petroselinum crispum]
BigSet012556	1139					P	AT2G28950.1	A9PEQ7	expansin [Pyrus communis]
BigSet001659	1300					(P)	AT5G58680.1	B9R706	E3 ubiquitin ligase PUB14_ putative [Ricinus communis]
BigSet008022	764					(P)	AT1G15750.1	B9MWM2	WD-repeat protein_ putative [Ricinus communis]
BigSet007883	1125					(A)	AT1G49570.1	Q6T1C8	peroxidase precursor [Quercus suber]
BigSet013524	1483					A	AT5G49690.1	F6HKD8	UDP-glucosyltransferase_ putative [Ricinus communis]
BigSet002413	1041					P	AT4G13930.1	B9N0U0	serine hydroxymethyltransferase 6 [Populus trichocarpa]
BigSet007267	1179				●	(A)	AT3G16340.1	D7U0C4	pleiotropic drug resistance protein [Cucumis sativus]
BigSet000812	1268					(P)	AT3G22370.1	C1I1U5	mitochondrial alternative oxidase AOX1a [Nicotiana glutinosa]
BigSet012971	753					P	AT5G53480.1	E0CV68	importin beta-1_ putative [Ricinus communis]
BigSet005469	1097			A			AT1G02910.1	G7KRV2	LPA1 (LOW PSII ACCUMULATION1); binding [Arabidopsis thaliana]
BigSet000453	1638					(P)	AT4G20360.1	F6GTR5	Elongation factor Tu_ chloroplastic; Short=EF-Tu; Flags: Precursor
BigSet009987	1165					(P)	AT3G14310.1	B9MUK1	pectin methyl esterase [Solanum tuberosum]
BigSet011611	840					(P)	AT3G23990.1	A9QVI6	heat shock protein 60 [Ageratina adenophora]
BigSet010324	1486					(P)	AT5G25110.1	C4P7S7	CBL-interacting protein kinase 25 [Sorghum bicolor]
BigSet008961	1546				●	(A)	no hit	D7SV39	kinetochore protein nuf2_ putative [Ricinus communis]
BigSet007407	1570					A	AT4G11570.1	D7TVZ6	2-deoxyglucose-6-phosphate phosphatase_ putative [Ricinus communis]
BigSet006494	1413					(P)	AT2G31040.1	B9SRC2	ATP synthase protein I -related [Arabidopsis thaliana]
BigSet002872	802					P	AT2G15620.1	B9N4Y3	putative ferredoxin--nitrite reductase [Arabidopsis thaliana]
BigSet000147	1050					P	AT4G34050.1	B6F0U5	Caffeoyl-CoA O-methyltransferase; AltName: Full=Trans-caffeoyl-CoA 3-O-methyltransferase; Short=CCoAMT; Short=CCoAOMT
BigSet007721	1331					P	AT4G09940.1	D7U934	aig1_ putative [Ricinus communis]
BigSet006209	2439					P	AT5G42390.1	B9RRK9	pitrilysin_ putative [Ricinus communis]
BigSet003070	1952			A			AT4G19160.2	F6HJ20	AT4G19160 [Arabidopsis thaliana]
BigSet003238	1095					A	AT3G05190.1	B9MZQ3	branched-chain amino acid aminotransferase_ putative [Ricinus communis]
BigSet003953	1952					(P)	no hit	B9HK70	mandelonitrile lyase [Arabidopsis thaliana]
BigSet014666	1604			P		P	AT3G27110.1	D7SVQ5	metalloendopeptidase_ putative [Ricinus communis]
BigSet009563	1119					(A)	AT3G55360.1	B9SXZ3	Synaptic glycoprotein SC2_ putative [Ricinus communis]
BigSet015061	1186					(P)	AT5G65550.1	B3VI56	UDP-glucosyltransferase [Stevia rebaudiana]
BigSet008013	1905			P			AT1G66430.1	Q6VWJ5	fructokinase 3 [Solanum lycopersicum]
BigSet009742	997				●	(P)	AT2G39700.1	B9R8E5	Alpha-expansin 11 precursor_ putative [Ricinus communis]
BigSet009376	1269			P		(P)	AT2G21340.1	B9RHB8	DNA-damage-inducible protein f_ putative [Ricinus communis]
BigSet007757	1894					(A)	AT1G63470.1	Q9LKY6	glucose acyltransferase [Solanum pennellii]
BigSet015404	1372			A			AT5G47730.1	D7UAJ5	SEC14 cytosolic factor_ putative [Ricinus communis]
BigSet011153	1310					A	AT5G38710.1	Q8W415	CIG1 [Nicotiana tabacum]
BigSet015415	1135					(P)	AT4G25810.1	Q06BI4	xyloglucan endotransglucosylase/hydrolase 3 [Cucumis melo]
BigSet010973	882					(P)	AT2G27190.1	Q9LRJ3	acid phosphatase precursor [Tagetes patula]
BigSet009097	1365					P	AT5G26120.1	I1N8L6	alpha-L-arabinofuranosidase protein [Prunus persica]
BigSet013636	1349			P		P	AT3G14620.1	H2DH21	cytochrome P450 monooxygenase CYP72A59 [Medicago truncatula]
BigSet004291	1199					(A)	AT5G64500.1	D7SZ16	Spotted leaf protein_ putative [Ricinus communis]
BigSet013801	1211					(A)	AT2G25100.1	B9RPT7	ribonuclease hi large subunit_ putative [Ricinus communis]
BigSet014159	1280					A	AT4G15960.1	Q41415	Chain A_ Structure Of Potato (Solanum Tuberosum) Epoxide Hydrolase I (Steh1)
BigSet014533	1183					P	AT5G42250.1	F6H0C5	alcohol dehydrogenase_ putative [Ricinus communis]
BigSet013621	877					(P)	AT3G62980.1	I1JFG2	TIR1 (TRANSPORT INHIBITOR RESPONSE 1); auxin binding / protein binding / ubiquitin-protein ligase [Arabidopsis thaliana]
BigSet013248	1175			P			AT3G29030.1	Q9LLB2	expansin 2 [Zinnia violacea]
BigSet011741	1230					A	AT3G55500.1	I1T498	expansin [Gossypium barbadense]
BigSet003071	1402					(P)	AT5G61410.1	I1MTV4	Ribulose-phosphate 3-epimerase_ chloroplastic; AltName: Full=Pentose-5-phosphate 3-epimerase; Short=PPE; AltName: Full=R5P3E; Short=RPE; Flags: Precursor
BigSet014328	1661					P	AT3G20190.1	B9R9F5	(S)-N-methylcoclaurine 3&apos;-hydroxylase isozyme_ putative [Ricinus communis]
BigSet013192	1408			A		(P)	AT5G17520.1	Q0GR04	maltose transporter [Malus x domestica]
BigSet007448	1375					P	AT3G48360.1	B9RAQ1	protein binding protein_ putative [Ricinus communis]
BigSet013945	1967			P		(P)	ATCG01110.1	B9RCB5	2-deoxyglucose-6-phosphate phosphatase_ putative [Ricinus communis]
BigSet000942	1186			P		(P)	AT5G46580.1	F6HTA5	pentatricopeptide repeat-containing protein [Arabidopsis lyrata subsp. lyrata]
BigSet009326	1856					A	no hit	B9RHG4	cytochrome P450_ putative [Ricinus communis]
c6755	1497			P			AT3G12250.4	D7TIQ1	TGA transcription factor 2 [Populus tremula x Populus alba]
BigSet011605	1258					(P)	AT3G48420.1	I1KC82	2-deoxyglucose-6-phosphate phosphatase_ putative [Ricinus communis]
BigSet011894	919					P	AT3G15990.1	B9SJ59	sulfate transporter_ putative [Ricinus communis]
BigSet006948	826					P	AT1G33270.1	B9SRI9	Patatin [Medicago truncatula]
BigSet014897	1038					(P)	AT5G04710.1	D7TXN1	putative aspartyl aminopeptidase [Arabidopsis thaliana]
BigSet013999	1398					(P)	AT3G05165.1	B9RF04	sugar transporter_ putative [Ricinus communis]
BigSet006297	1264					(P)	AT3G50840.1	D2D1G4	phytol kinase [Lactuca sativa]
BigSet000674	941			A			AT5G66120.2	E6Y3G5	dehydroquinate synthase [Echinacea angustifolia]
BigSet005356	1162					(A)	AT4G00342.1	C6THM2	annexin [Elaeis guineensis]
BigSet001998	1016					(A)	AT1G72160.1	B9S729	Patellin-5_ putative [Ricinus communis]
BigSet009647	1256					(P)	AT3G50790.1	D7TVR0	alpha/beta hydrolase domain containing protein 1_3_ putative [Ricinus communis]
BigSet013740	1159					A	AT3G58580.1	D7LW52	endonuclease/exonuclease/phosphatase family protein [Arabidopsis lyrata subsp. lyrata]
BigSet015021	1427				●	A	AT2G33560.2	D7UDG7	bubr1_ putative [Ricinus communis]
BigSet009275	1336			P			AT4G11960.1	B9RBZ1	PGR5-LIKE A [Arabidopsis thaliana]
BigSet013494	1232					P	AT4G34920.1	B9SQL5	phospholipase C_ putative [Ricinus communis]
BigSet003208	1127			P			AT5G56030.2	A9QVI8	heat shock protein 90 [Ageratina adenophora]
BigSet000072	1107					(P)	AT3G21420.1	B9RT28	Flavonol synthase/flavanone 3-hydroxylase_ putative [Ricinus communis]
BigSet009427	1340					(P)	AT2G21280.1	I1LPX1	Os02g0834700 [Oryza sativa Japonica Group]
BigSet009611	1216					P	AT3G02870.1	Q5U789	L-galactose-1-phosphate phosphatase [Actinidia deliciosa]
BigSet005352	1152					P	AT1G47240.1	B9SG31	natural resistance-associated macrophage protein_ putative [Ricinus communis]
BigSet000651	986			A			AT2G36910.1	F6HKB3	P-glycoprotein [Solanum tuberosum]
BigSet006427	811					(P)	AT1G29900.1	F6GTX9	ATP binding protein_ putative [Ricinus communis]
BigSet011295	1156					(P)	AT3G11710.1	F6I4L4	lysyl-tRNA synthetase [Zea mays]
BigSet013125	1056					(A)	AT3G20820.1	D2CFI9	leucine-rich repeat protein [Nicotiana tabacum]
BigSet007253	1029				●	(A)	AT5G61000.1	A6BLP0	70 kDa subunit of replication protein A [Ipomoea nil]
BigSet010179	1029					(P)	AT1G76390.1	I1JST6	ubiquitin-protein ligase_ putative [Ricinus communis]
BigSet000569	1248					P	AT3G12900.1	F6H4S9	leucoanthocyanidin dioxygenase_ putative [Ricinus communis]
BigSet015056	1057			P			AT2G27020.1	C6TG97	putative alpha7 proteasome subunit [Nicotiana tabacum]
BigSet009261	1228					(P)	AT1G04430.1	I1LC59	S-adenosylmethionine-dependent methyltransferase_ putative [Ricinus communis]
BigSet013061	779					P	AT1G31800.1	B9RFU0	cytochrome P450_ putative [Ricinus communis]
BigSet004567	1232					A	no hit	I1L546	NAD dependent epimerase/dehydratase_ putative [Ricinus communis]
BigSet012594	872					(P)	AT1G75660.1	B9H4V3	5&apos;-3&apos; exoribonuclease_ putative [Ricinus communis]
BigSet011151	1125					A	AT5G42180.1	C9EIN6	putative peroxidase [Olea europaea]
BigSet003916	1383					(P)	AT4G13660.1	B9S1I5	NAD dependent epimerase/dehydratase_ putative [Ricinus communis]
BigSet011101	1212			A			AT5G64460.2	G7JU06	catalytic_ putative [Ricinus communis]
BigSet005195	818					(P)	AT2G27810.1	F6GW51	nucleobase ascorbate transporter [Populus trichocarpa]
BigSet013152	1133					A	AT3G03080.1	D7TC06	alcohol dehydrogenase_ putative [Ricinus communis]
BigSet004623	707					P	AT2G05710.1	G3BMW4	Aconitate hydratase_ cytoplasmic; Short=Aconitase; AltName: Full=Citrate hydro-lyase
BigSet008773	870					(P)	AT3G26810.1	F6H7S9	TRANSPORT INHIBITOR RESPONSE 1 protein_ putative [Ricinus communis]
BigSet012382	2211					P	AT1G14690.1	B9SYY2	Protein regulator of cytokinesis_ putative [Ricinus communis]
BigSet000383	1379					P	AT1G61300.1	Q69AB3	CC-NBS-LRR [Helianthus annuus]
BigSet010124	1496					P	AT2G37460.1	I1JPE1	nodulin MtN21 family protein [Arabidopsis thaliana]
BigSet005402	1222					P	AT2G18710.1	B9T4L2	protein translocase secy subunit_ putative [Ricinus communis]
BigSet008603	1297					P	AT1G06620.1	A5C762	Desacetoxyvindoline 4-hydroxylase_ putative [Ricinus communis]
BigSet004863	1012					P	AT4G22592.1	B9R9S0	trehalose-6-phosphate synthase_ putative [Ricinus communis]
BigSet013806	1160					(P)	AT1G14660.1	C0LSJ7	salt overly sensitive 1B [Chenopodium quinoa]
BigSet011553	998			A			AT1G14320.1	F6HJ95	60S ribosomal protein L10; AltName: Full=QM protein homolog
BigSet011235	1237			A			AT4G23420.3	B9IDA6	short-chain dehydrogenase Tic32 [Pisum sativum]
BigSet014816	1001			A			AT3G48870.1	F6GT40	ATP-dependent clp protease [Cucumis melo subsp. melo]
BigSet003025	1136			A			AT1G67510.1	F6HG66	leucine-rich repeat family protein [Arabidopsis thaliana]
BigSet014092	909					(P)	AT3G62700.1	B9GS96	multidrug resistance protein ABC transporter family [Populus trichocarpa]
BigSet008701	1551					P	AT5G47240.1	I1MV47	mutt domain protein_ putative [Ricinus communis]
BigSet002973	1446					A	AT3G02870.1	Q5U789	L-galactose-1-phosphate phosphatase [Actinidia deliciosa]
BigSet015011	1342			P			AT3G60340.1	B9MUS5	Palmitoyl-protein thioesterase 1 precursor_ putative [Ricinus communis]
BigSet000820	1016					(P)	AT2G18750.1	F6H7U0	calmodulin-binding protein [Arabidopsis lyrata subsp. lyrata]
BigSet014813	963					A	AT1G14320.1	C6SVX5	60S ribosomal protein L10; AltName: Full=QM protein homolog
BigSet010116	2214			A		(P)	AT1G08380.1	I1JEK9	inositol or phosphatidylinositol kinase_ putative [Ricinus communis]
BigSet015057	735					P	AT1G55090.1	B9GL17	glutamine-dependent NAD(+) synthetase_ putative [Ricinus communis]
BigSet012277	1071					P	AT5G22620.1	A5C6X2	phosphoglycerate mutase_ putative [Ricinus communis]
BigSet000210	1457					(P)	no hit	D7THS3	chromatin remodeling complex subunit [Populus trichocarpa]
BigSet005155	1667					(A)	AT1G75170.1	D7SPE3	transporter_ putative [Ricinus communis]
BigSet005900	1354					(P)	AT2G21385.4	D7U5J7	unnamed protein product [Vitis vinifera]
BigSet014412	1293					P	AT5G43745.1	I1NIA8	phosphotransferase-related [Arabidopsis thaliana]
BigSet009194	1321					A	AT1G63140.2	D3JZ18	O-methyltransferase-like protein [Prunus mume]
BigSet007588	1539			P			AT1G07420.1	F6M7C4	sterol 4-alpha-methyl-oxidase [Arabidopsis thaliana]
BigSet001385	1277					(P)	AT2G21170.1	C6TK22	Triosephosphate isomerase_ chloroplastic; Short=TIM; Short=Triose-phosphate isomerase; Flags: Precursor
BigSet004331	1046					(P)	AT1G35160.2	A9P9T9	14-3-3 protein_ putative [Ricinus communis]
BigSet005334	1104					(A)	AT3G03620.1	B1Q481	putative MATE family transporter [Capsicum chinense]
BigSet011531	981					(P)	AT4G38600.1	G7JNF2	KAK (KAKTUS); ubiquitin-protein ligase [Arabidopsis thaliana]
BigSet009604	953			A			AT2G13560.1	B9SKH7	malic enzyme_ putative [Ricinus communis]
lrc8078	975					A	AT2G33840.1	P93363	Tyrosyl-tRNA synthetase [Nicotiana tabacum]
BigSet003328	744					(P)	AT3G15730.1	B2KNE6	phospholipase D alpha 1 precursor [Helianthus annuus]
BigSet011428	741					P	AT1G74260.1	B9SDY9	Phosphoribosylformylglycinamidine synthase_ putative [Ricinus communis]
BigSet011483	1207					A	AT3G57410.1	D7THV1	villin 3 fragment [Arabidopsis thaliana]
BigSet012174	820					P	AT2G47390.1	B9RNE4	dipeptidyl-peptidase_ putative [Ricinus communis]
BigSet011096	1484					A	AT2G26560.1	B9MVL6	Patatin precursor_ putative [Ricinus communis]
BigSet013197	850					P	AT4G34890.1	H6UJ41	xanthine dehydrogenase_ putative [Ricinus communis]
BigSet009038	790					P	AT3G09920.1	B9MTI2	phosphatidylinositol-4-phosphate 5-kinase_ putative [Ricinus communis]
BigSet015972	1274					P	AT3G15850.1	B9RV72	delta 9 desaturase_ putative [Ricinus communis]
BigSet005538	1228					A	AT5G01670.2	G7KU48	aldose reductase_ putative [Arabidopsis thaliana]
BigSet010529	1916			A			AT2G14390.1	B9HK70	(R)-mandelonitrile lyase 1; AltName: Full=Hydroxynitrile lyase 1; Short=(R)-oxynitrilase 1; Flags: Precursor
BigSet005022	1218					A	no hit	F6H1B0	N-hydroxycinnamoyl/benzoyltransferase 1 [Glycine max]
BigSet008791	1396					P	AT1G19660.1	E0CQH3	wound-responsive family protein [Arabidopsis lyrata subsp. lyrata]
BigSet008519	1359					A	AT3G57060.2	F6HLQ7	condensin_ putative [Ricinus communis]
BigSet005009	685					(P)	AT3G05030.1	A1Z1Q2	antiporter protein [Helianthus tuberosus]
BigSet009592	1093					A	AT1G52340.1	B9GM33	short chain alcohol dehydrogenase_ putative [Ricinus communis]
BigSet014068	929					A	AT1G79460.1	D4IIJ1	kaurene synthase [Helianthus annuus]
BigSet000277	1197					P	AT5G05870.1	F6H3Z9	UDP-glucuronosyltransferase_ putative [Ricinus communis]
BigSet015556	1092					A	AT2G20770.1	E0CSN9	abscisic acid ABA receptor [Populus trichocarpa]
BigSet002358	1055					(P)	AT1G35190.1	B9RKI5	Hyoscyamine 6-dioxygenase_ putative [Ricinus communis]
BigSet012195	1145					P	AT2G26690.1	B9SER1	oligopeptide transporter_ putative [Ricinus communis]
BigSet009375	1118					A	AT4G35000.1	Q948P1	peroxisomal ascorbate peroxidase [Cucurbita cv. Kurokawa Amakuri]
BigSet003856	1693			P			AT4G27000.1	F6HEJ3	nuclear acid binding protein_ putative [Ricinus communis]
BigSet000784	1541					P	AT3G13530.1	G7JTG2	serine carboxypeptidase_ putative [Ricinus communis]
BigSet008551	927					P	AT4G02570.1	Q711G8	cullin 1A [Nicotiana tabacum]
BigSet000808	1139					(P)	AT1G07110.1	Q93XR7	fructose-6-phosphate 2-kinase/fructose-2_6-bisphosphatase [Bruguiera gymnorhiza]
BigSet001223	997					P	AT3G06510.2	I1KMM6	putative beta-glycosidase [Glycine max]
BigSet014776	1062			P		P	AT1G14720.1	C0IRH2	xyloglucan endotransglucosylase/hydrolase 13 [Actinidia deliciosa]
BigSet007465	920					(P)	AT1G23210.1	P94114	endo-beta-1_4-glucanase [Prunus persica]
BigSet008140	1099					A	AT3G12120.1	B7ST72	omega-6 desaturase [Linum usitatissimum]
BigSet011219	1400			P		(P)	ATCG00670.1	F6HIB7	Protease ecfE_ putative [Ricinus communis]
BigSet009988	1248					P	no hit	A5CA82	f-box family protein [Populus trichocarpa]
BigSet008774	1104					(P)	AT3G61220.2	D1MI43	broad substrate reductase/dehydrogenase [Artemisia annua]
BigSet006876	771					(A)	AT4G23000.1	B9R7H1	hydrolase_ putative [Ricinus communis]
BigSet003706	1259					A	AT3G15850.1	B9RV72	delta 9 desaturase_ putative [Ricinus communis]
BigSet012038	1330					A	AT5G25980.2	F6H271	beta-glucosidase_ putative [Ricinus communis]
BigSet000968	1268					A	AT5G51560.1	B9IBY9	leucine rich repeat receptor kinase_ putative [Ricinus communis]
BigSet005188	1072					A	no hit	B9HEL6	protein binding protein_ putative [Ricinus communis]
BigSet009224	1223					(A)	AT5G41755.1	Q8LSM7	carbohydrate oxidase [Helianthus annuus]
BigSet005372	1017					(P)	AT4G12420.1	B9T2V6	multicopper oxidase_ putative [Ricinus communis]
BigSet001286	1111					A	AT1G76690.1	B9MWG6	LEDI-5c protein [Lithospermum erythrorhizon]
BigSet008981	1188					P	AT4G24730.1	D7SHG9	hydrolase_ putative [Ricinus communis]
BigSet000941	1192					A	AT5G17770.1	B9I658	NADH:cytochrome b5 reductase [Vernicia fordii]
BigSet011300	1781				●	A	AT5G47890.1	Q94IP3	cold-induced glucosyl transferase [Solanum sogarandinum]
BigSet011959	2057					(P)	AT3G49000.1	E0CV20	DNA-directed RNA polymerase III 62 kDa polypeptide_ putative [Ricinus communis]
BigSet002324	948					P	AT2G26080.1	B9RRS7	Glycine dehydrogenase [decarboxylating] A_ mitochondrial; AltName: Full=Glycine cleavage system P protein A; AltName: Full=Glycine decarboxylase A; Flags: Precursor
BigSet015148	1271			A		P	AT2G41250.1	B9SZX9	N-acylneuraminate-9-phosphatase_ putative [Ricinus communis]
BigSet012805	1104					P	AT5G22790.1	D7M1I4	Os04g0524400 [Oryza sativa Japonica Group]
BigSet001159	882					P	AT1G11572.1	Q8LSM9	pathogenesis-related protein 5-1 [Helianthus annuus]
BigSet007268	948					A	AT4G03100.1	D7M3A3	putative rac GTPase activating protein [Arabidopsis thaliana]
BigSet014103	1596					P	AT3G59300.1	F6I3S1	putative protein [Arabidopsis thaliana]
BigSet008942	2025			A			AT3G43810.1	B9SBK7	14-3-3 protein_ putative [Ricinus communis]
BigSet007912	820			P		(P)	AT2G35450.1	F6I1N0	aminocarboxymuconate-semialdehyde decarboxylase_ putative [Ricinus communis]
BigSet009236	985			A			AT4G27450.1	E0CSN8	stem-specific protein tsjt1_ putative [Jatropha curcas]
BigSet011285	930			A			AT4G12910.1	F6HWI4	wound-inducible carboxypeptidase [Solanum lycopersicum]
BigSet000908	996					(P)	AT1G09340.1	I1JR38	NAD dependent epimerase/dehydratase_ putative [Ricinus communis]
BigSet015973	888			A			AT1G52570.1	B2KNE6	phospholipase D alpha 1 precursor [Helianthus annuus]
BigSet015783	1145					A	AT2G44770.1	B9MV66	ELMO domain-containing protein_ putative [Ricinus communis]
BigSet013203	975					(P)	AT5G24610.1	B9I4H9	SBT2 [Solanum lycopersicum]
BigSet010688	1248					(P)	AT1G14370.1	B9IC06	pentatricopeptide repeat-containing protein [Arabidopsis lyrata subsp. lyrata]
BigSet012731	1112					P	AT4G12330.1	F6I2B2	cytochrome P450_ putative [Ricinus communis]
BigSet003778	763					(P)	AT2G35920.1	F6I3K9	putative ATP-dependent RNA helicase A [Arabidopsis thaliana]
BigSet001376	1241			P			AT5G53850.2	I1M368	catalytic_ putative [Ricinus communis]
BigSet003103	941					(P)	AT3G25690.1	B9SEH5	Os11g0105750 [Oryza sativa Japonica Group]
BigSet000883	1136					(A)	no hit	D7TJT3	nitrate transporter_ putative [Ricinus communis]
BigSet002365	1531					A	AT5G62410.1	A9S6L3	condensin complex component SMC2 [Physcomitrella patens subsp. patens]
BigSet011134	1059			A		(P)	AT1G19150.1	B9RR76	chlorophyll A/B binding protein_ putative [Ricinus communis]
BigSet009991	1349					P	AT3G58050.1	F6HLH3	Os10g0105400 [Oryza sativa Japonica Group]
BigSet007697	911					A	no hit	D6BK69	hydroxycinnamoyl CoA quinate transferase 2 [Cynara cardunculus var. scolymus]
BigSet013292	1646			A		(P)	AT1G42970.1	H9U0F7	Glyceraldehyde-3-phosphate dehydrogenase B_ chloroplastic; AltName: Full=NADP-dependent glyceraldehydephosphate dehydrogenase subunit B; Flags: Precursor
BigSet001526	1280					P	AT2G26690.1	E4MW09	oligopeptide transporter_ putative [Ricinus communis]
BigSet005438	1216			A		(P)	AT4G39970.1	D7M980	AT4g39970/T5J17_140 [Arabidopsis thaliana]
BigSet003682	867					P	AT4G10120.1	Q5EEP9	sucrose-phosphate synthase [Pyrus communis]
BigSet008652	1254			A			AT5G10450.4	Q947K7	14-3-3 protein isoform g [Nicotiana tabacum]
BigSet006170	1707					P	AT2G04400.1	D7TD92	tryptophan biosynthesis protein_ trpc_ putative [Ricinus communis]
BigSet012664	1098			A			AT1G79440.1	I1KTW3	succinate semialdehyde dehydrogenase [Zea mays]
BigSet008253	803					(A)	AT1G77470.1	E0CR43	replication factor C / DNA polymerase III gamma-tau subunit_ putative [Ricinus communis]
BigSet010620	853					P	AT2G27460.1	D7TCU0	sec23/sec24 transport family protein [Arabidopsis lyrata subsp. lyrata]
BigSet007114	1261			A			AT3G45870.1	G0Z054	Auxin-induced protein 5NG4_ putative [Ricinus communis]
BigSet005200	1337			P			AT3G03890.1	Q2XPX4	root border cell-specific protein-like protein [Solanum tuberosum]
BigSet003790	981					(A)	AT4G33260.1	D2U579	cell division control 20 [Solanum lycopersicum var. cerasiforme]
BigSet002147	1545				●	(A)	AT3G15850.1	I1KVF5	delta 9 desaturase_ putative [Ricinus communis]
BigSet010782	970					A	AT3G42960.1	Q2PHF5	Lactuca sativa short-chain dehydrogenase/reductase 2
c5186	1022					(P)	AT1G66530.1	B9RKG2	arginyl-tRNA synthetase_ putative [Ricinus communis]
BigSet002222	1207					(A)	AT1G43910.1	F6HV46	ATP binding protein_ putative [Ricinus communis]
BigSet003851	1097					(P)	AT4G25820.1	C0IRG6	xyloglucan endotransglucosylase/hydrolase 7 [Actinidia deliciosa]
BigSet000426	1482					(A)	AT5G05870.1	F6HNQ9	putative glycosyltransferase [Lobelia erinus]
BigSet003689	842					P	AT4G22200.1	F6H931	Potassium channel AKT2/3_ putative [Ricinus communis]
BigSet010274	1624					A	AT2G05850.1	Q9ZTY8	glucose acyltransferase [Solanum berthaultii]
BigSet014852	1097					A	AT3G45850.1	Q94G20	KRP120-2 [Daucus carota]
BigSet001399	1056					P	AT5G13630.1	F8SPG3	Magnesium-chelatase subunit H_ putative [Ricinus communis]
BigSet015112	1145					(P)	no hit	A5B0F1	Flavonol 3-sulfotransferase; Short=F3-ST
BigSet014637	1278					A	AT5G35910.1	B9SI83	3&apos;-5&apos; exonuclease_ putative [Ricinus communis]
BigSet008588	980					P	AT3G09600.1	B5TV64	MYB transcription factor [Camellia sinensis]
c3636	1230					(A)	AT5G03610.1	B9SRU3	carboxylic ester hydrolase_ putative [Ricinus communis]
BigSet009039	824					(P)	AT4G00740.1	B9IC56	dehydration responsive protein [Glycine max]
BigSet009695	1450					(P)	AT4G11960.1	I1MUS7	PGR5-LIKE A [Arabidopsis thaliana]
BigSet000439	1121					(P)	AT5G10540.1	D7MU03	peptidase M3 family protein [Arabidopsis lyrata subsp. lyrata]
BigSet004368	1329					(P)	AT3G02468.1	D6PW20	S-adenosylmethionine decarboxylase proenzyme; Short=AdoMetDC; Short=SAMDC; Contains: S-adenosylmethionine decarboxylase alpha chain; Contains: S-adenosylmethionine decarboxylase beta chain; Flags: Precursor
BigSet003885	1369			P			AT3G02870.1	B9T037	myo inositol monophosphatase_ putative [Ricinus communis]
BigSet014896	1331					P	AT4G12110.1	Q84SA3	putative C-4 sterol methyl oxidase [Aster tripolium]
BigSet002509	1650					(P)	AT5G27330.1	F6HC10	alpha/beta hydrolase_ putative [Ricinus communis]
c12821	859					P	AT1G77590.1	I1QY23	putative long chain acyl-CoA synthetase 9 [Trifolium pratense]
BigSet002326	1006					(P)	AT4G36530.2	B9MXM6	alpha/beta hydrolase_ putative [Ricinus communis]
c1967	1139					(P)	no hit	F6H1A2	sigma factor sigb regulation protein rsbq_ putative [Ricinus communis]
BigSet001489	1450			P			AT1G32790.2	E0CVB6	RNA-binding protein_ putative [Arabidopsis thaliana]
BigSet012137	1508					(P)	no hit	D7SGX0	ATP binding protein_ putative [Ricinus communis]
BigSet013512	1125					P	AT4G34950.1	D7U573	nodulin family protein [Arabidopsis lyrata subsp. lyrata]
BigSet009126	1153					(A)	AT4G36250.1	D7SP43	putative aldehyde dehydrogenase [Arabidopsis thaliana]
BigSet014408	1249			A/P			AT5G57330.1	I1MSN9	aldose 1-epimerase family protein [Arabidopsis lyrata subsp. lyrata]
c12932	807					(A)	AT2G26740.1	B3VMR3	epoxide hydrolase [Nicotiana benthamiana]
BigSet003008	1064					(A)	AT4G35810.1	D7T1R7	iron ion binding / oxidoreductase/ oxidoreductase_ acting on paired donors_ with incorporation or reduction of molecular oxygen_ 2-oxoglutarate as one donor_ and incorporation of one atom each of oxygen into both donors [Arabidopsis thaliana]
BigSet011895	1420					A	ATCG00680.1	B9GIX9	Unknown protein [Arabidopsis thaliana]
BigSet004643	1254					(P)	AT2G01110.1	B9T1W6	Sec-independent protein translocase protein tatC_ putative [Ricinus communis]
BigSet013671	1549					(A)	AT4G37050.1	B9R7G2	Patatin precursor_ putative [Ricinus communis]
BigSet012494	1229					A	AT3G20130.1	F8S1H9	cytochrome P450_ putative [Ricinus communis]
BigSet007066	1119					A	AT4G23420.3	B9RCD2	short-chain dehydrogenase_ putative [Ricinus communis]
BigSet005466	917					A	AT3G51260.1	D7U564	proteasome-like protein alpha subunit-like [Solanum tuberosum]
BigSet012057	1595					(P)	AT5G41080.1	B9N0X1	glycerophosphodiester phosphodiesterase_ putative [Ricinus communis]
BigSet001687	1224					(P)	no hit	F6H1A2	sigma factor sigb regulation protein rsbq_ putative [Ricinus communis]
BigSet000624	1076					(P)	AT4G18030.1	B9SRZ1	ATP binding protein_ putative [Ricinus communis]
BigSet011636	861					(P)	AT4G12250.1	I1J7U8	GAE3 (UDP-D-GLUCURONATE 4-EPIMERASE 3); UDP-glucuronate 4-epimerase/ catalytic [Arabidopsis thaliana]
BigSet008287	1294					(P)	AT1G80760.1	B9SMT9	Aquaporin NIP1.1_ putative [Ricinus communis]
BigSet011793	1170					(A)	AT1G11180.2	I1KLE7	secretory carrier membrane protein_ putative [Ricinus communis]
BigSet000335	1110					P	AT4G24620.1	F6H116	glucose-6-phosphate isomerase_ putative [Ricinus communis]
BigSet002141	1433					(P)	AT3G10140.1	B1N670	putative recA protein [Solanum lycopersicum]
BigSet007234	1314					(P)	AT3G02690.1	I1MZL4	integral membrane family protein [Arabidopsis lyrata subsp. lyrata]
BigSet013270	1188					(P)	AT3G08720.1	Q56R02	putative ribosomal-protein S6 kinase-like protein [Solanum lycopersicum]
BigSet008817	868					A	AT1G20630.1	Q9M502	catalase 4 [Helianthus annuus]
BigSet003503	949					P	AT5G23120.1	B9S4K6	Photosystem II stability/assembly factor HCF136_ chloroplast precursor_ putative [Ricinus communis]
c7665	1115					P	AT1G80600.1	D7KX39	putative acetylornithine transaminase [Arabidopsis thaliana]
BigSet014236	1174					(A)	AT5G39970.1	D7TNG9	HIPL1 protein precursor_ putative [Ricinus communis]
BigSet010302	1371					(P)	AT1G51710.1	F6H064	cytochrome P450_ putative [Ricinus communis]
BigSet004687	1186					(P)	AT5G62840.1	F6GSR6	phosphoglycerate mutase_ putative [Ricinus communis]
BigSet004666	1506					(P)	AT4G18210.1	F6HMH3	purine transporter_ putative [Ricinus communis]
BigSet011454	1434					A	AT1G08510.1	Q2UZT2	acyl-ACP thioesterase FATB [Helianthus annuus]
BigSet010451	1505					A	AT5G05320.1	F6H0E9	monooxygenase [Solanum tuberosum]
BigSet013788	1133					(P)	AT4G15130.1	B9T5A1	cholinephosphate cytidylyltransferase_ putative [Ricinus communis]
BigSet010793	953					(P)	AT5G60920.1	D7SMP8	Protein COBRA precursor_ putative [Ricinus communis]
BigSet009061	765			P			AT3G27960.1	B9RB32	kinesin light chain_ putative [Ricinus communis]
BigSet008780	1404					(P)	AT4G08920.1	Q9XHD8	cryptochrome 1 [Solanum lycopersicum]
BigSet009797	1453					A	AT4G15765.1	B9RN17	monoxygenase_ putative [Ricinus communis]
BigSet003265	963			A			AT3G54660.1	Q6F4I4	glutathione reductase [Zinnia violacea]
BigSet010470	793					(P)	AT3G27530.1	B9GIJ5	vesicle docking protein P115_ putative [Ricinus communis]
BigSet009365	1307			P			AT5G67500.2	A5AQ65	pom30 [Solanum tuberosum]
BigSet011966	1196			A			AT1G78140.1	I1JVF7	S-adenosylmethionine-dependent methyltransferase_ putative [Ricinus communis]
BigSet012023	1565					(P)	AT4G32060.1	D7T4Y9	calcium ion binding protein_ putative [Ricinus communis]
BigSet005078	1550					(P)	AT3G29185.2	Q2HWC9	Os03g0758900 [Oryza sativa Japonica Group]
BigSet014990	1090					P	AT3G23530.1	B9HSS0	cyclopropane fatty acid synthase [Gossypium hirsutum]
BigSet015370	1120					(A)	AT1G14120.1	F6I0A4	adventitious rooting related oxygenase [Malus x domestica]
BigSet005397	2194					(P)	ATCG00090.1	A5AQ65	porin/voltage-dependent anion-selective channel protein [Populus trichocarpa]
BigSet013288	1146					(A)	no hit	D7TYW5	epoxide hydrolase 3 [Prunus persica]
c9034	986					(A)	AT1G70290.1	B9GZA1	trehalose-6-phosphate synthase_ putative [Ricinus communis]
BigSet009161	1189					(A)	AT1G64390.1	O23954	endo-1_4-beta-glucanase [Gossypium hirsutum]
BigSet006808	1428					(P)	AT2G26560.1	B9GUP0	Patatin T5 precursor_ putative [Ricinus communis]
BigSet005527	834					P	AT2G42490.1	D7SYR4	copper amine oxidase_ putative [Ricinus communis]
BigSet012449	1262					P	AT5G54290.2	B9SYH7	Thiol:disulfide interchange protein dsbD precursor_ putative [Ricinus communis]
BigSet006597	1164					P	AT4G33540.1	B9HY14	metallo-beta-lactamase family protein [Arabidopsis lyrata subsp. lyrata]
BigSet010267	1216					A	AT1G45976.1	A0ELV3	S-RNase-binding protein [Petunia integrifolia subsp. inflata]
BigSet014099	1239					(A)	AT3G48280.1	F8S1H7	cytochrome P450_ putative [Ricinus communis]
BigSet009455	801			P			AT1G69960.1	Q9MB06	Serine/threonine-protein phosphatase PP2A catalytic subunit
BigSet010372	1335					P	AT2G03880.1	B9RGL1	conserved hypothetical protein [Ricinus communis]
BigSet007728	962					P	AT4G19045.1	B9MSY5	Maintenance of ploidy protein mob1_ putative [Ricinus communis]
BigSet015416	804			P			AT4G02890.3	Q9M5X0	ubiquitin [Micromonas sp. RCC299]
BigSet004532	1146				●	A	AT1G08560.1	Q9SML5	Knolle [Capsicum annuum]
BigSet000890	813					(P)	AT1G64190.1	F6HUQ8	6-phosphogluconate dehydrogenase family protein [Arabidopsis thaliana]
BigSet009881	1361					(A)	AT5G03610.1	B9SRU3	carboxylic ester hydrolase_ putative [Ricinus communis]
BigSet013439	1130			P		P	AT1G53210.1	I1M329	sodium/calcium exchanger family protein [Cucumis melo subsp. melo]
BigSet005178	1282					(P)	AT5G48030.1	C4T7Z2	DnaJ-like protein [Nicotiana tabacum]
BigSet011137	865					P	AT3G20300.1	D7LAY2	extracellular ligand-gated ion channel [Arabidopsis lyrata subsp. lyrata]
BigSet001402	1433			A		(P)	AT2G30790.1	Q04126	Oxygen-evolving enhancer protein 2_ chloroplastic; Short=OEE2; AltName: Full=23 kDa subunit of oxygen evolving system of photosystem II; AltName: Full=23 kDa thylakoid membrane protein; AltName: Full=OEC 23 kDa subunit; Flags: Precursor
BigSet010512	1328			P			AT1G77380.1	Q8GZV3	amino acid transporter [Solanum lycopersicum]
BigSet013542	810			A			AT1G58380.1	B9II72	40S ribosomal protein s2 [Cucumis melo subsp. melo]
BigSet013421	1268					(P)	AT3G15870.1	B9I0S1	delta 9 desaturase_ putative [Ricinus communis]
BigSet008992	1471					P	AT5G16280.1	D7U8S3	expressed protein [Oryza sativa Japonica Group]
BigSet011997	822					(P)	AT5G63120.2	D7SHK5	dead box ATP-dependent RNA helicase_ putative [Ricinus communis]
BigSet012196	1258			A			AT1G52280.1	D7U0H2	Ras-related protein Rab7
BigSet011994	1964					A	AT1G67230.1	F6HSF7	DNA double-strand break repair rad50 ATPase_ putative [Ricinus communis]
BigSet003914	767					P	AT2G30950.1	B9S304	Cell division protein ftsH_ putative [Ricinus communis]
BigSet010145	1034			P			AT4G31700.1	Q3HVK4	ribosomal protein S6-like protein [Solanum tuberosum]
BigSet008183	1060					P	AT3G48320.1	F8S1H9	CYP71AU1 [Nicotiana tabacum]
BigSet009807	886					(P)	AT1G29310.1	I1LV79	Sec61 transport protein [Populus trichocarpa]
BigSet004386	745					P	AT1G78900.1	I1KVU0	vacuolar H+-ATPase catalytic subunit [Gossypium hirsutum]
BigSet008887	1206					A	AT3G13110.1	I1JJI6	Serine acetyltransferase 3_ mitochondrial precursor_ putative [Ricinus communis]
BigSet012252	1253					(P)	AT1G78620.2	B9T1K0	integral membrane family protein [Arabidopsis lyrata subsp. lyrata]
BigSet000816	881			A		P	AT5G62690.1	B9GWI1	tubulin_ beta chain [Populus trichocarpa]
BigSet007732	863					(P)	AT1G11572.1	Q8LSM9	pathogenesis-related protein 5-1 [Helianthus annuus]
BigSet003723	1163					P	AT5G19200.1	B9RTW7	short-chain dehydrogenase_ putative [Ricinus communis]
BigSet014271	1549				●	A	AT5G06870.1	C4PG28	polygalacturonase inhibiting protein [Solanum torvum]
BigSet002533	868					P	AT2G45750.1	B9GPV6	Generic methyltransferase [Medicago truncatula]
BigSet011015	918					(P)	AT5G63810.1	E7D4T9	beta-D-galactosidase [Actinidia deliciosa var. deliciosa]
BigSet009910	1092					A	AT4G33070.1	G8XQZ4	pyruvate decarboxylase_ putative [Ricinus communis]
BigSet001260	1276					P	AT5G36250.1	F6H6X4	protein phosphatase 2c_ putative [Ricinus communis]
BigSet007500	1570					A	AT5G46760.1	D7P236	MYC2b transcription factor [Nicotiana tabacum]
BigSet008377	1383					(P)	AT2G45870.1	F6I614	putative protein [Arabidopsis thaliana]
BigSet012133	1320			P			AT3G15980.5	A5AWP2	coatomer beta subunit_ putative [Ricinus communis]
BigSet002002	1096					A	AT3G07370.1	I1JM84	heat shock protein 70 (HSP70)-interacting protein_ putative [Ricinus communis]
BigSet012164	1082					(P)	AT1G14670.1	D7T8E1	putative transmembrane transporter [Thellungiella halophila]
BigSet015697	1286					A	AT3G05170.1	F6HU11	phosphoglycerate mutase_ putative [Ricinus communis]
BigSet008540	1176					(P)	AT1G70505.1	D7SHQ2	PREDICTED: hypothetical protein [Vitis vinifera]
BigSet001750	958			A			AT1G11260.1	B9SC20	sugar transporter_ putative [Ricinus communis]
BigSet004229	1085				●	A	AT5G67270.1	C4B8D7	AtEB1c-like protein [Nicotiana tabacum]
BigSet012304	1095					P	AT2G34310.1	B9R9Q0	hydrolase_ putative [Ricinus communis]
BigSet011952	1846			A		(P)	AT1G11680.1	A0PFU3	obtusifoliol-14-demethylase [Petunia x hybrida]
BigSet003479	845					(P)	AT5G36130.1	B8Y882	cytochrome P450 monooxygenase [Stevia rebaudiana]
BigSet001111	1336					(P)	AT5G04950.1	B9N4R2	Nicotianamine synthase_ putative [Ricinus communis]
BigSet007887	831					(A)	AT4G02290.1	F6HZ65	endo-1_4-beta-glucanase_ putative [Ricinus communis]
BigSet009000	770					(P)	AT3G46830.1	I1LJX8	RabA2 [Phaseolus vulgaris]
BigSet014196	861					P	AT1G20380.1	I1JSY1	Contains similarity to a rPOP protein from Rattus norvegicus
BigSet010270	1735					A	AT5G41530.1	G3CHK6	serine-threonine protein kinase_ plant-type_ putative [Ricinus communis]
c6525	780					P	AT2G15620.1	Q33DM5	nitrite reductase [Capsicum annuum]
BigSet005414	821					(P)	AT2G23350.1	A5B5N0	polyadenylate-binding protein_ putative [Ricinus communis]
BigSet003274	1366					(P)	AT4G00630.2	I1L6M4	TrkA-N [Medicago truncatula]
BigSet015236	1214			A			AT2G26670.1	G9BRR3	heme oxygenase 1 [Solanum lycopersicum]
BigSet004618	1459					(P)	AT1G01760.1	B9RDP5	RNA binding / adenosine deaminase [Arabidopsis thaliana]
BigSet013567	1550			A*			AT3G58730.1	B9GJS3	ATP synthase subunit d_ putative [Ricinus communis]
BigSet007522	1296					A	no hit	D0QU15	chitinase [Lactuca sativa]
c6483	863					P	AT5G05980.1	B9SE17	folylpolyglutamate synthase_ putative [Ricinus communis]
BigSet005640	870					(P)	AT5G66920.1	B9HE87	multicopper oxidase [Populus trichocarpa]
BigSet000299	1918					P	AT4G31040.1	D7T0M1	putative heme binding protein cemA [Oryza sativa Japonica Group]
BigSet001161	1280					(A)	AT3G14850.2	I1LI62	AT3G14850 [Arabidopsis thaliana]
BigSet010651	855					P	AT3G59970.3	B9HG95	methylenetetrahydrofolate reductase [Populus trichocarpa]
BigSet015067	1118			A			AT2G03390.1	B9RCX3	DNA binding protein_ putative [Ricinus communis]
BigSet011381	1717					P	AT5G25140.1	F8S1H8	cytochrome P450 [Coptis japonica var. dissecta]
BigSet003821	1154					(A)	no hit	D7TYW5	epoxide hydrolase_ putative [Ricinus communis]
BigSet005379	1435					A	no hit	D7U6N0	Adipocyte plasma membrane-associated protein_ putative [Ricinus communis]
BigSet003234	987					P	AT5G65730.1	G1FC38	xyloglucan endotransglycosylase [Dahlia pinnata]
BigSet002611	1002					A	AT3G25980.1	B9RMJ8	plant mitotic spindle assembly checkpoint protein mad2_ putative [Ricinus communis]
BigSet014782	1196					P	AT3G17940.1	F6H5Q1	non-cell-autonomous protein pathway1 [Nicotiana tabacum]
BigSet004887	1429					P	AT1G75380.1	E0CQH3	wound-responsive protein_ putative [Arabidopsis thaliana]
BigSet004140	761					A	no hit	Q9MB08	multicystatin [Helianthus annuus]
BigSet005162	713					(P)	AT2G29090.1	B1B1U2	ABA 8-oxidase [Lactuca sativa]
BigSet011065	1148					A	AT1G03210.1	B9HYD6	phenazine biosynthesis protein_ putative [Ricinus communis]
BigSet010148	1171			P			AT3G49720.1	D7T3K6	unnamed protein product [Vitis vinifera]
c6517	841			A			AT4G38780.1	D7U143	Pre-mRNA-processing-splicing factor_ putative [Ricinus communis]
BigSet001658	1014					(P)	AT1G06720.1	F6GWB9	ribosome biogenesis protein bms1_ putative [Ricinus communis]
c2046	1108					A	AT3G11210.1	F6HCD7	Isoamyl acetate-hydrolyzing esterase_ putative [Ricinus communis]
HA89.CCFT4356.f	1248					(A)	AT5G24318.1	B9R8R1	Glucan endo-1_3-beta-glucosidase precursor_ putative [Ricinus communis]
BigSet010798	1172					(P)	AT2G15320.1	Q38695	polygalacturonase inhibitor [Actinidia deliciosa]
BigSet006853	1488			P			AT5G54170.1	B9RYW5	phosphatidylcholine transfer protein_ putative [Ricinus communis]
BigSet009120	1185					P	AT1G74300.1	B9HVY1	hydrolase_ alpha/beta fold family protein [Arabidopsis lyrata subsp. lyrata]
BigSet015698	1069					P	AT1G01050.1	F6I2Z6	Soluble inorganic pyrophosphatase; AltName: Full=Pyrophosphate phospho-hydrolase; Short=PPase
BigSet007533	1099					P	AT1G09240.1	B9N4R2	Nicotianamine synthase_ putative [Ricinus communis]
BigSet002651	720					A	AT5G15630.1	B9RLK9	Protein COBRA precursor_ putative [Ricinus communis]
BigSet009002	837					(A)	AT4G34160.1	Q8GVD9	cyclin D3 [Helianthus tuberosus]
BigSet001657	722					A	AT2G01630.1	B9T103	Glucan endo-1_3-beta-glucosidase precursor_ putative [Ricinus communis]
BigSet015521	1192				●	A	AT5G04850.2	B9HKM9	Charged multivesicular body protein_ putative [Ricinus communis]
BigSet003716	837					P	AT1G10760.1	I1KXC2	alpha-glucan water dikinase_ chloroplast precursor_ putative [Ricinus communis]
BigSet000315	653					(P)	AT5G53460.1	B9RII5	glutamate synthase_ putative [Ricinus communis]
BigSet000326	1202					P	AT2G30600.5	F6I6T0	protein binding protein_ putative [Ricinus communis]
BigSet007636	1295					(P)	AT3G51120.1	F6GWQ1	DNA binding / nucleic acid binding / protein binding / zinc ion binding [Arabidopsis thaliana]
BigSet009737	1103					(P)	AT3G24030.1	B9RWP8	Hydroxyethylthiazole kinase_ putative [Ricinus communis]
BigSet010742	951					(A)	AT5G66220.1	E0AD63	chalcone isomerase [Eclipta prostrata]
BigSet009603	1202					P	AT1G15140.1	A5AYU9	oxidoreductase NAD-binding domain-containing protein [Arabidopsis lyrata subsp. lyrata]
BigSet011507	1146			P			AT2G44120.2	I1MH48	60S ribosomal protein L7_ putative [Ricinus communis]
BigSet015323	803					(P)	AT4G35600.2	B9S6U5	serine/threonine-protein kinase cx32_ putative [Ricinus communis]
BigSet006409	966					(P)	AT5G62880.1	Q8GT44	putative rac protein [Nicotiana tabacum]
BigSet010227	1224					P	AT1G11475.1	D1MI43	broad substrate reductase/dehydrogenase [Artemisia annua]
BigSet002275	1108			P		(P)	AT1G11930.1	F6H7G3	proline synthetase associated protein_ putative [Ricinus communis]
BigSet003347	1252					P	AT4G16260.1	O82673	beta-1_3-glucanase [Cichorium intybus x Cichorium endivia]
BigSet007173	1220					A	AT5G23810.1	D7UAP7	amino acid permease [Populus trichocarpa]
BigSet006971	1004					(A)	AT4G00180.1	Q84LC5	YABBY transcription factor CDM51 [Chrysanthemum x morifolium]
BigSet005685	1198					(P)	AT5G43745.1	B9HKD4	phosphotransferase-related [Arabidopsis thaliana]
BigSet004020	991			A			AT3G62870.1	D7SH25	60S ribosomal protein L7a_ putative [Ricinus communis]
BigSet011830	1098			A			AT2G32520.1	B9SFS0	carboxymethylenebutenolidase_ putative [Ricinus communis]
BigSet006794	671					(A)	AT4G15560.1	Q9FV39	1-deoxy-D-xylulose-5-phosphate synthase [Tagetes erecta]
BigSet003058	1729					(P)	AT2G45580.1	B9GW31	cytochrome P450 [Populus trichocarpa]
BigSet014070	934					P	AT2G28000.1	Q2PEX5	putative rubisco subunit binding-protein alpha subunit [Trifolium pratense]
BigSet012808	692					(P)	AT3G04340.1	D7TUI7	metalloprotease m41 ftsh_ putative [Ricinus communis]
BigSet012540	816					(P)	AT1G11680.1	D9J0A9	obtusifoliol 14alpha-demethylase [Solanum lycopersicum]
BigSet001793	801			P			AT3G14940.1	Q8RVN8	Phosphoenolpyruvate carboxylase 2; Short=PEPC 2; Short=PEPCase 2; Short=ppcC
BigSet015486	817					A	AT1G58360.1	E0CNV4	amino acid transporter_ putative [Ricinus communis]
BigSet013696	1017					P	AT2G16920.1	D7SMS2	alpha/beta hydrolase_ putative [Ricinus communis]
BigSet002023	1666			A			AT2G18640.1	F6HF94	D-galacturonic acid reductase 1 [Actinidia deliciosa]
BigSet015939	1615			A			AT5G16710.1	C0LQA2	dehydroascorbate reductase [Malus x domestica]
BigSet007791	1611			P			AT4G14716.1	D7MGX4	ATARD2 [Arabidopsis lyrata subsp. lyrata]
c6261	819					P	AT1G62660.1	Q8GUA3	beta-fructofuranosidase [Daucus carota]
BigSet007749	822					(P)	AT5G50400.1	B9I3R0	putative metallophosphatase [Lupinus luteus]
BigSet004969	1106					P	AT1G78900.1	Q9XG76	putative preprolegumain [Nicotiana tabacum]
BigSet006122	882					(P)	AT5G48900.1	A9PHX7	pectate lyase 1-27 [Populus tremula x Populus tremuloides]
BigSet011045	691					P	AT5G58870.1	F6GUU2	Cell division protein ftsH_ putative [Ricinus communis]
c10015	823					A	AT1G75290.1	B9GZU4	phenylcoumaran benzylic ether reductase -like protein [Populus trichocarpa]
BigSet004318	1155					A	AT5G37660.2	F6HSG7	DUF26 domain-containing protein 1 precursor_ putative [Ricinus communis]
BigSet001017	1130					P	no hit	D7TPX1	binding / catalytic/ coenzyme binding [Arabidopsis thaliana]
BigSet007724	1175					(P)	AT4G23850.1	D7TPV8	acyl CoA synthetase_ putative [Ricinus communis]
BigSet005773	1109			A			AT2G38270.1	D7SY25	glutaredoxin_ grx_ putative [Ricinus communis]
BigSet011833	1713					(A)	AT5G41080.1	B9RW93	Protein SUPPRESSOR OF GENE SILENCING 3; AltName: Full=SlSGS3
BigSet006847	1085					P	AT1G62620.1	B4FZ60	flavin-containing monooxygenase family protein [Arabidopsis lyrata subsp. lyrata]
BigSet002003	1177					(P)	AT4G36640.1	D7SPE3	transporter_ putative [Ricinus communis]
BigSet003020	1172					(A)	AT5G67270.1	F6HSZ0	AtEB1c-like protein [Nicotiana tabacum]
BigSet006477	1388					P	AT5G56080.1	B9N4R2	nicotianamine synthase [Malus xiaojinensis]
BigSet001135	1109				●	P	AT4G16260.1	O82673	beta-1_3-glucanase [Cichorium intybus x Cichorium endivia]
BigSet013353	1478			A		(P)	AT5G20140.2	B9STP5	soul heme-binding family protein [Arabidopsis lyrata subsp. lyrata]
BigSet000192	1645					(P)	no hit	F6H766	PTAC15 [Arabidopsis lyrata subsp. lyrata]
BigSet005915	909					(P)	AT3G02660.1	F6H622	tyrosyl-tRNA synthetase_ putative [Ricinus communis]
BigSet002444	858					A	AT2G17700.1	G8Z286	protein kinase_ putative [Ricinus communis]
BigSet014089	1154					P	AT5G53170.1	F6H6F7	ATP-dependent peptidase_ putative [Ricinus communis]
BigSet010748	817					P	AT1G42970.1	H9U0F7	glyceraldehyde-3-phosphate dehydrogenase B subunit [Glycine max]
BigSet007902	1044			P		(P)	AT3G26570.1	P93264	putative phosphate permease [Mesembryanthemum crystallinum]
BigSet011194	588					(P)	AT2G05710.1	D7L993	cytoplasmic aconitate hydratase [Arabidopsis thaliana]
BigSet016014	1499					(A)	AT5G63170.1	F6HM59	zinc finger protein_ putative [Ricinus communis]
BigSet014688	895			A			AT1G50670.1	C5XVH7	cysteine-type peptidase_ putative [Ricinus communis]
BigSet008842	1369					P	AT1G73805.1	F6GSU8	calmodulin binding protein [Zea mays]
BigSet006037	929					(A)	AT5G57690.1	F6GXA3	diacylglycerol kinase_ alpha_ putative [Ricinus communis]
BigSet015667	1103				●	(A)	AT4G28950.1	A5ARL1	rac gtpase_ putative [Ricinus communis]
BigSet013977	775					P	AT4G11810.1	B9GKQ1	AT4g22990/F7H19_170 [Arabidopsis thaliana]
BigSet013826	1052					A	AT3G41768.1	B9I8S5	class III chitinase [Rhododendron irroratum]
BigSet012579	1351					(A)	AT2G06150.1	B9NA10	3-hydroxybutyryl-CoA dehydratase_ putative [Ricinus communis]
BigSet015422	1169			A			AT5G47200.1	A9PEC2	RAB1C [Lotus japonicus]
BigSet010596	821					(A)	AT2G40116.1	A5C0R5	1-phosphatidylinositol-4_5-bisphosphate phosphodiesterase_ putative [Ricinus communis]
BigSet009694	1251					A	AT4G28720.1	B9S3X0	monooxygenase_ putative [Ricinus communis]
c11226	1049					P	AT5G19770.1	A5AG33	phi-1 [Nicotiana tabacum]
c10779	763					(P)	AT5G13640.1	F2VR35	Phosphatidylcholine: Diacylglycerol Acyltransferase [Ricinus communis]
BigSet005982	1070			A		(A)	AT5G02790.1	D6BR66	glutathione S-transferase omega [Jatropha curcas]
BigSet004204	1316			P			AT2G14120.3	F6I1U3	dynamin_ putative [Ricinus communis]
BigSet002055	1210					(P)	AT1G01820.1	B9RDK6	peroxisomal biogenesis factor_ putative [Ricinus communis]
BigSet010108	817			P			AT2G35050.1	Q9SAJ2	kinase family protein [Arabidopsis lyrata subsp. lyrata]
BigSet004938	1097					(P)	AT3G47340.1	F6HG21	pentatricopeptide (PPR) repeat-containing protein [Arabidopsis thaliana]
BigSet008496	1121					A	AT3G53450.1	G7IBJ6	carboxy-lyase_ putative [Ricinus communis]
BigSet009196	676					(A)	AT4G36180.1	I1J8N2	receptor-like protein kinase [Glycine max]
BigSet001784	1172				●		AT2G19860.1	B9RQD9	hexokinase_ putative [Ricinus communis]
BigSet012026	758					(A)	AT5G63140.1	F6I307	Phosphatase DCR2_ putative [Ricinus communis]
BigSet013917	1248					A	AT4G28500.1	A5C117	NAC domain-containing protein 21/22_ putative [Ricinus communis]
BigSet009400	1533					(A)	AT1G75370.2	E0CQH2	phosphatidylinositol transfer-like protein III [Lotus japonicus]
BigSet000596	881					(A)	AT1G32860.1	D7TBE8	Glucan endo-1_3-beta-glucosidase precursor_ putative [Ricinus communis]
BigSet009712	901			A			AT3G51610.1	B9T3P3	conserved hypothetical protein [Ricinus communis]
BigSet003784	876					(A)	AT4G35050.1	D7U551	putative retinoblastoma binding protein [Gossypium hirsutum]
BigSet006181	905					P	AT5G52450.1	F6GXC1	TRANSPARENT TESTA 12 protein_ putative [Ricinus communis]
BigSet000060	1373					P	AT3G25160.1	F6HCQ4	ER lumen protein retaining receptor family protein [Arabidopsis thaliana]
BigSet012995	1715				●	A	AT3G60840.1	C5XGT7	65-kDa microtubule-associated protein 4; Short=AtMAP65-4
BigSet012585	1300					P	AT5G62420.1	F6HF94	D-galacturonic acid reductase 1 [Actinidia deliciosa]
BigSet011138	1392					(A)	AT5G43700.1	G9JTT0	Aux/IAA protein [Vitis vinifera]
BigSet002053	1071			P			AT4G00180.1	Q84LC5	YABBY transcription factor CDM51 [Chrysanthemum x morifolium]
BigSet001785	699					P	AT3G13750.1	D7TZZ8	beta-galactosidase 1 precursor [Petunia x hybrida]
BigSet009561	764					P	AT2G28000.1	B9T7X8	rubisco subunit binding-protein alpha subunit_ ruba_ putative [Ricinus communis]
BigSet002940	1205					P	AT5G42150.1	D7SJB8	JHL20J20.11 [Jatropha curcas]
BigSet010937	1360					P	AT5G10740.1	B9HXE7	Protein phosphatase 2C-like [Medicago truncatula]
BigSet008559	1024			P			AT1G28550.1	I1M049	GTP-binding protein [Cucumis melo subsp. melo]
BigSet004437	876					P	AT5G14670.1	G7K096	ADP-ribosylation factor [Salvia miltiorrhiza]
BigSet013190	876					(P)	AT5G24810.2	F6H3C3	Ubiquinone biosynthesis protein coq-8_ putative [Ricinus communis]
BigSet015450	1249					(P)	AT5G60540.1	Q6QND2	putative pyridoxine biosynthesis protein [Nicotiana tabacum]
BigSet013145	886			A			AT5G08620.1	F6I6B9	dead box ATP-dependent RNA helicase_ putative [Ricinus communis]
BigSet000917	1185					P	AT4G29060.1	I1J7Z7	emb2726 (embryo defective 2726); RNA binding / translation elongation factor [Arabidopsis thaliana]
BigSet013934	911			A			AT2G29360.1	B9T429	tropinone reductase_ putative [Ricinus communis]
BigSet001990	1007					(P)	AT5G36880.2	B9IA36	acetyl-CoA synthetase_ putative [Ricinus communis]
BigSet000656	1603					(P)	AT1G02260.1	F6H6K4	arsenite transport protein_ putative [Ricinus communis]
BigSet005870	1559					A	AT1G13630.1	B2ZPK5	BURP domain-containing protein [Solanum tuberosum]
BigSet002179	883					(P)	AT5G62000.1	D9I2J0	auxin response factor 1 [Solanum lycopersicum]
BigSet012080	760					(P)	AT5G35160.2	I1MTY4	Endosomal P24A protein precursor_ putative [Ricinus communis]
BigSet009173	1049					(A)	AT2G17730.2	D7T1R5	RING-H2 finger protein ATL4M_ putative [Ricinus communis]
BigSet013692	749					(A)	AT2G26250.1	Q8S2R3	putative beta-ketoacyl-CoA synthase [Antirrhinum majus]
BigSet013852	1294			P			AT5G62180.1	B9H359	Gibberellin receptor GID1_ putative [Ricinus communis]
BigSet003445	952					P	no hit	D7SZU7	At1g60990 [Arabidopsis lyrata subsp. lyrata]
BigSet012307	1047			P		P	AT5G19460.1	B9RPA9	Nudix hydrolase 20_ chloroplast precursor_ putative [Ricinus communis]
BigSet005395	1030					A	AT2G30720.1	Q94G53	R-linalool synthase QH5_ chloroplastic; Flags: Precursor
BigSet004184	763			A			AT5G36880.2	B9RGS6	acetyl-CoA synthetase_ putative [Ricinus communis]
BigSet002810	1448					A	AT1G29670.1	D7TJG6	GDSL-motif lipase/hydrolase family protein [Arabidopsis lyrata subsp. lyrata]
BigSet005319	1217					(P)	AT4G25730.1	F6I0L2	ribosomal RNA methyltransferase_ putative [Ricinus communis]
BigSet002301	963					(P)	no hit	D7TM34	amino acid binding protein_ putative [Ricinus communis]
BigSet011699	2316			A			AT1G31175.1	I1ILX7	leucine-rich repeat protein_ putative [Ricinus communis]
BigSet011155	1183					(P)	AT4G31530.2	D7T131	catalytic/ coenzyme binding protein [Arabidopsis lyrata subsp. lyrata]
BigSet015544	918					(A)	AT1G71691.2	I1KFY6	zinc finger protein_ putative [Ricinus communis]
BigSet015941	905				●		AT4G28780.1	I1NCF1	zinc finger protein_ putative [Ricinus communis]
BigSet010749	1091			A			AT4G09580.1	B9MU43	Os04g0592600 [Oryza sativa Japonica Group]
BigSet003680	895					(P)	AT4G26860.2	D7T812	proline synthetase associated protein_ putative [Ricinus communis]
BigSet009927	994					P	no hit	B9IK54	UDP-glucuronosyltransferase_ putative [Ricinus communis]
BigSet010515	1142					(P)	AT1G71110.1	B9HW92	predicted protein [Populus trichocarpa]
BigSet013809	1672					P	AT5G24810.2	G7I544	ABC1 family protein [Arabidopsis lyrata subsp. lyrata]
BigSet008429	1334			P			AT5G52660.2	A1DR87	MYB transcription factor [Catharanthus roseus]
BigSet010747	946					(P)	AT2G14170.1	D7TFV8	methylmalonate-semialdehyde dehydrogenase [Cucumis melo subsp. melo]
BigSet007818	899					(P)	AT5G63180.1	I1T4H4	pectate lyase [Gossypium hirsutum]
BigSet006746	1137			A			AT3G06100.1	D7SXB4	Nod26-like protein [Cucurbita pepo]
BigSet002420	1063			A			AT1G23360.1	D7TDK4	OSJNBa0043L24.12 [Oryza sativa Japonica Group]
BigSet004878	1074					A	AT3G54300.1	I1NFE2	Vesicle-associated membrane protein_ putative [Ricinus communis]
BigSet007562	863					P	AT5G50330.1	D7SHA4	Ubiquinone biosynthesis protein coq-8_ putative [Ricinus communis]
BigSet004720	1525					(P)	AT1G03080.1	I1N9J9	kinase interacting family protein [Arabidopsis lyrata subsp. lyrata]
BigSet001197	1252			P			no hit	I1M8F1	protein phosphatase 2c_ putative [Ricinus communis]
BigSet002595	1309					(P)	AT3G19480.1	B9RYA3	d-3-phosphoglycerate dehydrogenase_ putative [Ricinus communis]
BigSet014674	1182					A	AT2G26660.1	B9SES9	xenotropic and polytropic murine leukemia virus receptor ids-4_ putative [Ricinus communis]
BigSet014553	834					A	AT4G34230.1	B6CQR4	cinnamyl alcohol dehydrogenase [Artemisia annua]
BigSet007538	772					P	AT3G14310.1	F6HXK8	Pectinesterase; Short=PE; AltName: Full=Pectin methylesterase
BigSet014082	842					(P)	AT4G22305.1	G7JKH0	acyl-protein thioesterase 1_2_ putative [Ricinus communis]
BigSet005940	937			A*			AT1G08360.1	F6HKK9	ribosomal protein L10a [Elaeis guineensis]
BigSet000380	1025					(P)	AT5G04540.1	B9T6R5	phosphoprotein phosphatase_ putative [Ricinus communis]
BigSet013891	1530			A		P	AT2G16730.1	F6H768	chloroplast ribosomal protein [Solanum tuberosum]
BigSet009769	852					P	AT3G19820.1	Q4ACU2	sterol C-24 reductase [Zinnia elegans]
BigSet014108	1049					(P)	AT3G55290.1	A9PC91	2_4-dienoyl-CoA reductase_ putative [Ricinus communis]
BigSet004394	864					(P)	AT1G76550.1	F6I6W5	phosphofructokinase_ putative [Ricinus communis]
BigSet011654	1221					P	AT1G19690.1	B9R7Z5	NAD dependent epimerase/dehydratase_ putative [Ricinus communis]
BigSet002838	1016					P	AT5G28910.2	I1LBP8	conserved hypothetical protein [Ricinus communis]
BigSet015588	917					(P)	AT1G75960.1	B9S6X4	AMP dependent ligase_ putative [Ricinus communis]
BigSet013437	1166			A		(P)	AT4G01080.1	B9H3S5	leaf senescence protein-like [Oryza sativa Japonica Group]
BigSet011055	801					(P)	AT1G10130.1	B9IBQ1	endoplasmic reticulum [ER]-type calcium ATPase [Populus trichocarpa]
BigSet014472	1346				●	A	AT1G73010.1	B9SN56	Phosphoethanolamine/phosphocholine phosphatase_ putative [Ricinus communis]
BigSet011025	1248					(P)	AT4G01210.1	B9GQF1	transferase_ transferring glycosyl groups_ putative [Ricinus communis]
RHA280.BU015835.1	720					P	AT3G04760.1	F6H610	pentatricopeptide repeat-containing protein [Arabidopsis lyrata subsp. lyrata]
BigSet005729	1052					(A)	AT5G01820.1	B9T8H6	CBL-interacting serine/threonine-protein kinase_ putative [Ricinus communis]
BigSet004281	1178			P			AT2G06530.1	B9RK24	Charged multivesicular body protein 2a_ putative [Ricinus communis]
BigSet014536	1119			P		(P)	AT4G23900.1	D5ILC3	nucleoside diphosphate kinase 1 [Solanum tuberosum]
BigSet010880	1392					A	AT1G20120.1	B9H2M9	zinc finger protein_ putative [Ricinus communis]
BigSet013822	850					P	AT5G48300.1	D7L7F7	glucose-1-phosphate adenylyltransferase [Arabidopsis lyrata subsp. lyrata]
BigSet015657	910			A			AT3G12300.1	G7LHL7	transcription factor IIB [Elaeis guineensis]
BigSet011345	1091			P			AT5G20720.1	Q6B4V4	groes chaperonin_ putative [Ricinus communis]
BigSet015308	1158					P	AT1G49390.1	B9N703	ethylene-forming-enzyme-like dioxygenase [Prunus armeniaca]
BigSet012851	999					P	AT4G17030.1	D7U6Z9	Major pollen allergen Ory s 1 precursor_ putative [Ricinus communis]
BigSet014387	1310				●	P	AT3G15850.1	I1KVF5	delta 9 desaturase_ putative [Ricinus communis]
BigSet015525	1631					P	AT2G30650.1	B9NA10	beta-hydroxyisobutyryl-CoA hydrolase 1 [Arabidopsis lyrata subsp. lyrata]
BigSet001308	1026				●	A	AT1G07370.1	I1IDN4	Proliferating cell nuclear antigen large form; Short=PCNA; AltName: Full=Cyclin
BigSet014139	712					(P)	AT3G62270.1	H6WP28	Boron transporter_ putative [Ricinus communis]
BigSet007346	918					P	AT1G50130.1	I1LGR6	ATP binding protein [Arabidopsis lyrata subsp. lyrata]
BigSet014298	991					A	AT2G26670.1	G9BRR3	heme oxygenase 1 [Solanum lycopersicum]
BigSet006790	1830					(P)	AT3G48050.1	F6HV19	DNA binding protein_ putative [Ricinus communis]
BigSet000341	1268					(P)	AT5G11450.1	B9H9F5	oxygen-evolving complex-related [Arabidopsis thaliana]
c2044	1842					(P)	AT1G75460.1	F6H1K6	ATP-dependent peptidase_ putative [Ricinus communis]
BigSet011643	1495					P	AT1G28660.1	B9H2K6	F1K23.17 [Arabidopsis thaliana]
BigSet005265	869					P	AT1G15960.1	I1KAC9	root-specific metal transporter [Malus baccata]
BigSet010663	713			A		(P)	AT1G14000.1	D7TX21	protein kinase_ putative [Ricinus communis]
BigSet000442	874					(P)	AT5G13550.1	I1JDS9	sulfate/bicarbonate/oxalate exchanger and transporter sat-1 [Populus trichocarpa]
BigSet006466	840					(P)	AT1G30470.1	B9SAX7	H0714H04.7 [Oryza sativa Indica Group]
c7387	919					A	AT5G13520.1	B9SD61	leukotriene A-4 hydrolase_ putative [Ricinus communis]
BigSet006391	831					(A)	AT3G12500.1	G7LA77	class I chitinase [Dimocarpus longan]
BigSet005716	1616			P		P	AT4G11410.1	B9I473	short-chain dehydrogenase Tic32 [Pisum sativum]
BigSet002419	1120					A	AT5G59490.1	B9T675	catalytic_ putative [Ricinus communis]
BigSet004628	1114			P			AT1G25260.1	Q3HVP9	Ribosomal protein L10 [Medicago truncatula]
BigSet009183	1110			P			AT5G64670.1	D7TM44	ribosomal protein L15 family protein [Arabidopsis lyrata subsp. lyrata]
BigSet005415	921			A			AT5G22060.1	Q38HT9	DnaJ-like protein [Solanum tuberosum]
BigSet013307	960					(P)	AT3G05090.1	F6HTW0	nucleotide binding protein_ putative [Ricinus communis]
BigSet003402	546					(P)	AT1G80070.1	Q9SSD2	Pre-mRNA-processing-splicing factor_ putative [Ricinus communis]
BigSet007719	1142					P	AT1G22550.1	D7KLS9	proton-dependent oligopeptide transport family protein [Arabidopsis lyrata subsp. lyrata]
BigSet009703	1383					P	AT2G39970.1	D7TMG6	peroxisomal membrane protein [Arabidopsis lyrata subsp. lyrata]
HA89.CCFS2586.r	1733					A	AT3G21640.1	D7T339	FKBP-type peptidyl-prolyl cis-trans isomerases_ putative [Arabidopsis thaliana]
BigSet001893	1120					A	AT5G66220.1	E1CPW7	chalcone isomerase [Dahlia pinnata]
BigSet007980	787				●	A	AT2G07690.1	D7T529	DNA replication licensing factor MCM5_ putative [Ricinus communis]
BigSet014006	935					(P)	no hit	F1C968	NBS-LRR protein [Helianthus annuus]
BigSet010818	1186					(P)	AT4G20850.1	F6HA15	cytochrome P450_ putative [Ricinus communis]
BigSet002409	842					A	AT1G69850.1	I1JBR6	nitrate transporter_ putative [Ricinus communis]
BigSet009384	1082					(P)	AT5G25270.1	B9HSP3	Isoamyl acetate-hydrolyzing esterase_ putative [Ricinus communis]
BigSet011469	1044					(P)	AT4G25290.1	B9ICV0	hydrolase_ putative [Ricinus communis]
BigSet016027	755					P	AT5G40890.1	I1N7R1	chloride channel A [Thellungiella halophila]
BigSet004504	804					P	AT1G60730.3	A6ZI63	putative aldo/keto reductase 2 [Salvia miltiorrhiza]
BigSet003404	840					(P)	AT5G67220.1	D7MKS0	nitrogen regulation family protein [Arabidopsis lyrata subsp. lyrata]
BigSet009510	1328					(P)	AT3G44850.1	Q6JJ37	Protein kinase [Medicago truncatula]
BigSet013927	1110					A	AT5G11030.2	D7TE44	Beta-expansin 3 precursor_ putative [Ricinus communis]
BigSet014877	1228			P			AT5G41390.1	B9RCF3	proline-rich family protein [Arabidopsis lyrata subsp. lyrata]
BigSet001355	1220					P	AT5G24470.1	I1KB17	pseudo response regulator 59 [Pisum sativum]
BigSet001884	870					(A)	AT2G24320.1	I1LZL9	Protein bem46_ putative [Ricinus communis]
BigSet003155	847					(A)	AT5G58180.1	B9SBY5	snare protein ykt6_ putative [Ricinus communis]
BigSet005010	940					A	AT1G74470.1	F6GT73	geranylgeranyl reductase [Hevea brasiliensis]
BigSet014207	835					(P)	AT1G48605.1	B9SJW3	phosphopentothenoylcysteine decarboxylase_ putative [Ricinus communis]
BigSet001716	1224					A	AT1G76470.1	D7SQ06	cinnamoyl-CoA reductase_ putative [Ricinus communis]
BigSet015784	883					P	AT3G14600.1	Q3HRW8	putative 60S ribosomal protein L18a [Gardenia jasminoides]
BigSet014142	1346					P	AT3G54300.1	I1LF04	ATVAMP727 [Arabidopsis lyrata subsp. lyrata]
BigSet015077	806					(P)	AT4G07410.1	B9SED3	nucleotide binding protein_ putative [Ricinus communis]
BigSet009651	1370					P	no hit	F6H8X2	globulin [Vitis berlandieri x Vitis riparia]
BigSet004104	1199					(A)	AT3G48300.1	F6I337	cytochrome P450 [Verbena x hybrida]
BigSet000522	1356					(P)	AT5G43700.1	F6HH09	Auxin-responsive protein IAA27_ putative [Ricinus communis]
BigSet010494	759					(P)	AT5G13030.1	F6GUD9	Selenoprotein O_ putative [Ricinus communis]
BigSet015187	1123					P	AT3G26520.1	C3U0K8	tonoplast intrinsic protein [Gossypium hirsutum]
BigSet004701	1236			A		(P)	AT1G62250.1	E0CVR5	PREDICTED: hypothetical protein [Vitis vinifera]
BigSet004853	1507					(A)	AT4G24510.1	F6GWE4	Anthranilate N-benzoyltransferase protein_ putative [Ricinus communis]
BigSet001064	948					A	AT1G14790.1	F6HFC7	rna-dependent RNA polymerase [Populus trichocarpa]
BigSet001608	932					(P)	AT3G49010.1	B9STE6	60S ribosomal protein L13_ putative [Ricinus communis]
BigSet008190	1520			A			no hit	F6H782	DMS3 (DEFECTIVE IN MERISTEM SILENCING 3) [Arabidopsis thaliana]
BigSet004084	1412					A	AT5G46040.1	D7TJ49	LOC100284820 [Zea mays]
BigSet008802	904			A			AT5G48760.1	D7MML2	60S ribosomal protein L13A [Arabidopsis lyrata subsp. lyrata]
c6154	1013			P			AT1G80600.1	F6HXR4	acetylornithine aminotransferase_ putative [Ricinus communis]
BigSet012073	955					(A)	AT3G53450.1	Q2HV57	carboxy-lyase_ putative [Ricinus communis]
BigSet000963	1320			P			AT4G08690.2	I1MAR8	transporter_ putative [Ricinus communis]
BigSet006684	1075					(A)	AT1G16080.1	B9GVW5	AT1G16080 [Arabidopsis thaliana]
BigSet011712	1209			P		P	AT5G44600.1	D7TUH2	S-adenosylmethionine-dependent methyltransferase_ putative [Ricinus communis]
BigSet012915	746					P	AT1G17220.1	F6H4W1	mitochondrial translational initiation factor_ putative [Ricinus communis]
BigSet015635	905					(P)	AT2G47390.1	B9I9I8	dipeptidyl-peptidase_ putative [Ricinus communis]
BigSet003529	843					P	AT1G05500.1	B9IMS6	plant synaptotagmin [Populus trichocarpa]
BigSet004397	611					P	AT3G53130.1	F6HKE4	LUT1 (LUTEIN DEFICIENT 1); epsilon hydroxylase/ oxygen binding [Arabidopsis thaliana]
BigSet012727	969					P	AT1G14270.1	Q60D39	CAAX amino terminal protease family protein_ putative [Solanum tuberosum]
BigSet013191	1088					A	AT5G46700.1	B9MU32	TRN2 (TORNADO 2) [Arabidopsis thaliana]
BigSet014624	1395			P		(P)	AT2G14910.1	D7SXU9	expressed protein [Oryza sativa Japonica Group]
BigSet009836	741					(P)	AT3G23940.1	B9GMG3	dihydroxy-acid dehydratase_ putative [Ricinus communis]
BigSet013322	998			P		(P)	AT5G15090.1	Q9XH72	porin [Prunus armeniaca]
BigSet013293	1163					(P)	AT1G70160.1	E4MW90	Unknown protein [Arabidopsis thaliana]
BigSet014255	735					A	AT1G34210.1	I1LD98	somatic embryogenesis receptor kinase [Glycine max]
BigSet008674	1533				●	A	no hit	B9HJQ2	Phytosulfokine receptor 1; Short=DcPSKR1; AltName: Full=Phytosulfokine LRR receptor kinase 1; Flags: Precursor
BigSet014817	914					(A)	AT5G03530.1	D7TIU1	RAB1X [Lotus japonicus]
BigSet012478	1399					P	AT5G64030.1	B9RRE2	ATP binding protein_ putative [Ricinus communis]
BigSet012111	733					(P)	AT5G46040.1	B9GRF4	oligopeptide transporter_ putative [Ricinus communis]
BigSet012042	595					P	no hit	Q8LSM9	pathogenesis-related protein 5-1 [Helianthus annuus]
BigSet006279	855					P	AT5G33280.1	B9N720	Cl-channel clc-7 [Populus trichocarpa]
BigSet015536	1334					P	AT1G64940.1	C0KYN2	zinc-finger transcription factor [Ananas comosus]
BigSet014846	701					(P)	AT3G57290.1	F6HS75	eIF3e [Arabidopsis thaliana]
BigSet011424	1260					(A)	AT5G61830.1	D1MI43	broad substrate reductase/dehydrogenase [Artemisia annua]
BigSet011097	642					P	AT2G28000.1	B9T7X8	rubisco subunit binding-protein alpha subunit_ ruba_ putative [Ricinus communis]
BigSet005151	1450					(P)	AT1G80480.1	F6HGA9	Os11g0487100 [Oryza sativa Japonica Group]
BigSet000613	679					P	AT5G25430.1	B9GWN4	anion exchanger family protein [Populus trichocarpa]
BigSet013527	1267					P	AT5G06220.2	D7TH25	Os08g0482100 [Oryza sativa Japonica Group]
BigSet000921	813					A	AT5G15080.1	F6H5R1	serine/threonine protein kinase-like [Solanum tuberosum]
BigSet001723	1013			P			AT3G49010.1	B9STE6	60S ribosomal protein L13_ putative [Ricinus communis]
BigSet003687	1356					P	AT2G14750.1	B9SH04	Adenylyl-sulfate kinase_ chloroplastic; AltName: Full=ATP adenosine-5&apos;-phosphosulfate 3&apos;-phosphotransferase; AltName: Full=Adenosine-5&apos;-phosphosulfate kinase; Short=APS kinase; Flags: Precursor
lrc7237	835					A	AT5G60600.1	D2D5E3	(E)-4-hydroxy-3-methylbut-2-enyl diphosphate synthase [Artemisia annua]
BigSet008567	774					P	AT5G01590.1	B9IGG4	predicted protein [Populus trichocarpa]
BigSet012909	913					(P)	AT5G67140.1	D7SVV1	ubiquitin-protein ligase_ putative [Ricinus communis]
BigSet009016	977					(P)	AT2G22950.1	D3YBB1	calcium ATPase [Trifolium repens]
BigSet002690	949					(A)	AT5G64260.1	B1Q489	putative phosphate-induced protein [Capsicum chinense]
BigSet012746	928			P			AT3G16780.1	B9RTA4	60S ribosomal protein L19_ putative [Ricinus communis]
BigSet012618	889					(A)	AT3G18630.1	D7TAC5	LOC100284406 [Zea mays]
BigSet005409	800					(A)	no hit	B9HCH6	cytochrome P450 [Populus trichocarpa]
BigSet000597	799					(P)	AT5G41370.1	F6HUL9	XPB1 (ARABIDOPSIS HOMOLOG OF XERODERMA PIGMENTOSUM COMPLEMENTATION GROUP B 1); ATP binding / ATP-dependent DNA helicase/ ATP-dependent helicase/ DNA binding / helicase/ hydrolase/ nucleic acid binding [Arabidopsis thaliana]
BigSet005648	975					A	AT3G52780.1	G7L619	Purple acid phosphatase precursor_ putative [Ricinus communis]
BigSet003726	1176					A	AT3G28540.1	I1N615	ATP binding protein_ putative [Ricinus communis]
BigSet001055	1273			A			AT5G18430.1	D7TJG6	GDSL-motif lipase/hydrolase family protein [Arabidopsis thaliana]
BigSet002835	1061			A			AT5G11770.1	Q9SP38	NADH ubiquinone oxidoreductase PSST subunit [Lupinus luteus]
BigSet008446	988					(P)	AT1G26160.1	B9RLA4	catalytic_ putative [Ricinus communis]
BigSet008406	1176			A			AT4G24750.1	D7SHF7	At4g24750 [Arabidopsis thaliana]
BigSet002682	1149					(A)	AT1G63580.1	B9RZV0	Desiccation-related protein PCC13-62 precursor_ putative [Medicago truncatula]
BigSet013468	772					(A)	AT5G64440.1	B9RX50	glutamyl-tRNA(gln) amidotransferase subunit A_ putative [Ricinus communis]
BigSet000598	893				●	(A)	AT5G61000.1	B9RLN2	replication factor A 1_ rfa1_ putative [Ricinus communis]
BigSet006886	1153					P	AT2G45990.1	G7L4Q1	conserved hypothetical protein [Ricinus communis]
BigSet000947	791					(P)	AT5G04885.1	F6HAB0	hydrolase_ hydrolyzing O-glycosyl compounds_ putative [Ricinus communis]
BigSet006234	869					(P)	AT4G23730.1	B9RCN0	aldose 1-epimerase_ putative [Ricinus communis]
BigSet015178	1335					(P)	AT3G54300.1	B9GSF1	ATP binding protein_ putative [Ricinus communis]
BigSet000052	1433			A			AT1G52600.1	I1MSH9	Microsomal signal peptidase 18 kDa subunit_ putative [Ricinus communis]
BigSet014670	964					(P)	AT4G15510.1	B9RFL8	Thylakoid lumenal 21.5 kDa protein_ chloroplast precursor_ putative [Ricinus communis]
[truncated: 2,416 more rows]
