# Supplementary material for: Genome-scale transcriptional analyses of first-generation interspecific sunflower hybrids reveals broad regulatory compatibility
Source: BMC Genomics. 2013 May 23;14:342. doi: 10.1186/1471-2164-14-342 (PMC3679827; doi:10.1186/1471-2164-14-342)
Supplement: Additional file 6: Table S2 — Transcripts showing transgressive levels of accumulation in F1 hybrids in either full or reduced analyses. Mean RPKM per accession (A = H. annuus cmsHA89, H = F1 hybrid, P = H. petiolaris Pet2152) are provided for both full (“full”) and reduced (“red”) analyses. ‘SIG’ indicates whether a given transcript shows significant transgression in ‘FULL’, ‘REDUCED’, or ‘BOTH’ analyses, with ‘FULL(TA)’ indicating transcripts that were transgressive in full analyses due to inflation of the F1 mean transcript estimates by the sample F1.TA. ‘Transgressive’ indicates whether F1 transcript levels were determined to be high or low compared to parental accessions. ‘Summary_Annotation’ summarizes the hypothesized gene function based on BLAST-identified similarity. Annotation of the best protein BLAST hit is provided, along with the GenBank identifier and e-value for the BLAST hit, in subsequent columns. [file 1471-2164-14-342-S6.xlsx]

## Sheet: SUPPLEMENTAL_FULL
ContigID	A_full	H_full	P_full	A_red	H_red	P_red	SIG	Transgressive	Summary_Annotation	BLAST annotation	BLASThit_ID	evalue
BigSet000391	534	83.625	617.5	785	86.7143	617.5	BOTH	LOW	beta-glucosidase	beta-glucosidase_ putative [Ricinus communis]	EEF39260.1	1e-173
BigSet003246	707	59	373	257	59.5714	373	BOTH	LOW	carboxy-lyase	carboxy-lyase_ putative [Ricinus communis]	EEF42942.1	1.4e-97
BigSet010982	23.5	910.125	9	47	1017.29	9	BOTH	HIGH	cuticular wax	wax synthase [Petunia x hybrida]	AAZ08051	7.5e-117
BigSet009445	173	1972.12	2	12	177.714	2	BOTH	HIGH	oxylipin biosynthesis	lipoxygenase [Nicotiana attenuata]	AAO48953	0
BigSet011026	6.5	148.875	2	0	116.286	2	BOTH	HIGH	not_informative	predicted protein [Populus trichocarpa]	EEE81427.1	5.8e-49
BigSet015125	147	1166.5	102	23	579.143	102	BOTH	HIGH	protease inhibitor	multicystatin [Helianthus annuus]	BAA95416.1	4.7e-87
BigSet011931	0	692.75	31	0	467.571	31	BOTH	HIGH	protease inhibitor	multicystatin [Helianthus annuus]	BAA95416.1	2.8e-16
BigSet009443	81	474.125	29	22	531	29	BOTH	HIGH	protein degradation	peptidase M20/M25/M40 family protein [Arabidopsis lyrata subsp. lyrata]	EFH46341.1	1.2e-160
BigSet007352	79.5	1799.88	87.5	107	2036	87.5	BOTH	HIGH	transporter (peptide)	oligopeptide transporter_ putative [Ricinus communis]	EEF41543.1	1.4e-179
BigSet015238	0	169.75	5	0	187.571	5	BOTH	HIGH	unknown	no_hits		NA
BigSet004703	26	625.875	46.5	2	111.714	46.5	FULL	HIGH	aa biosynthesis	asparagine synthetase [Helianthus annuus]	AAF02775	0
BigSet014434	162.5	919.25	103.5	132	593	103.5	FULL	HIGH	histone	histone h2b_ putative [Ricinus communis]	EEF29752	1.4e-39
BigSet014190	590	7427.88	295	192	823	295	FULL	HIGH	S-like RNase	S-like RNase [Antirrhinum majus x Antirrhinum hispanicum]	AJ489249	1.6e-67
BigSet004208	703.5	136.5	296	292	144.143	296	FULL	LOW	alpha galactosidase	alpha galactosidase precursor [Coffea arabica]	AM116756	2.6e-114
BigSet002312	61	365.375	1	2	4.42857	1	FULL(TA)	HIGH	auxin response	Axial regulator YABBY1_ putative [Ricinus communis]	EEF29807.1	1.2e-73
BigSet006058	12	177.625	3.5	2	5.85714	3.5	FULL(TA)	HIGH	lipid biosynthesis	3-ketoacyl-CoA synthase [Gossypium hirsutum]	EU001741	3.9e-169
BigSet004120	16	503.125	0	6	10.7143	0	FULL(TA)	HIGH	TF	MADS-box transcription factor HAM75 [Helianthus annuus]	AF462152	8.6e-117
BigSet003409	1	63.625	0	0	1.14286	0	FULL(TA)	HIGH	TF	Squamosa promoter-binding protein_ putative [Ricinus communis]	EEF50837.1	1.2e-34
BigSet007548	0	148.375	5	0	2.57143	5	FULL(TA)	HIGH	TF	DNA binding protein_ putative [Ricinus communis]	EEF33471.1	2.7e-63
BigSet012327	46.5	382.25	1	0	2.71429	1	FULL(TA)	HIGH	TF	MADS-box transcription factor HAM63 [Helianthus annuus]		1.4e-127
BigSet002512	0	725	0	0	5.14286	0	FULL(TA)	HIGH	TF	MADS-box transcription factor CDM86 [Chrysanthemum x morifolium]		6.1e-105
BigSet008671	1	135	0	2	0.428571	0	FULL(TA)	HIGH	TF	MADS-box transcription factor HAM63 [Helianthus annuus]		4.2e-119
BigSet001722	29.5	200.125	0	5	7.28571	0	FULL(TA)	HIGH	UGT88 (flavanoid?)	UDP-glycosyltransferase 88B1 [Stevia rebaudiana]		1.1e-59
BigSet002081	36	572.25	127.5	26	628.429	127.5	REDUCED	HIGH	alpha galactosidase	alpha galactosidase precursor [Coffea arabica]		3.7e-137
BigSet000428	121	379.25	15	46	289.143	15	REDUCED	HIGH	anthocyanin	Dmat; anthocyanin malonyltransferase [Dendranthema morifolium]	BAF50706.1	6.3e-175
BigSet008571	219	664	77.5	100	742.571	77.5	REDUCED	HIGH	ascorbate biosynthesis/antioxidant	dehydroascorbate reductase [Zinnia elegans]		3.7e-31
BigSet010211	185	470.5	38	42	434.286	38	REDUCED	HIGH	cell wall	Gty37 protein [Gerbera hybrid cultivar]	CAH03797	1e-22
BigSet015488	535	416.375	4	2	214.857	4	REDUCED	HIGH	cuticular water permeability	cuticular water permeability [Solanum habrochaites]		1.8e-83
BigSet010359	742.5	855.875	25.5	121	774.571	25.5	REDUCED	HIGH	CYP	cytochrome P450 CYP76H18 [Zea mays]		4.8e-32
BigSet001183	316	527.25	32	37	556.143	32	REDUCED	HIGH	CYP/COS_similar	cytochrome P450 [Populus trichocarpa]	EEE91086.1	2.1e-44
BigSet008577	0	65.125	3.5	0	69.8571	3.5	REDUCED	HIGH	GAS	germacrene A synthase [Solidago canadensis]		0
BigSet003407	72.5	308.125	7	6	342.571	7	REDUCED	HIGH	JA	Os04g0310000 [Oryza sativa Japonica Group]	BAH92589.1	1.5e-22
BigSet003571	730	1047.12	8	66	966.714	8	REDUCED	HIGH	lectin	Mannose/glucose-specific lectin [Parkia Platycephala]		7.8e-16
BigSet005011	2479	663.625	1	61	345.143	1	REDUCED	HIGH	lipase	lipase_ putative [Arabidopsis thaliana]	AAD21737.1	3.6e-58
BigSet006406	24.5	297.375	62.5	33	318.571	62.5	REDUCED	HIGH	lipid binding	lipid binding protein_ putative [Ricinus communis]	EEF50235.1	1.2e-34
BigSet015788	40.5	181.75	9	25	193.714	9	REDUCED	HIGH	lipid metabolism/phosphorus salvage	glycerophosphoryl diester phosphodiesterase family protein [Arabidopsis lyrata subsp. lyrata]	EFH46913.1	3.6e-34
BigSet015472	10097	11825.8	244	580	9146.43	244	REDUCED	HIGH	lipid transfer	lipid transfer protein isoform 1.1 precursor [Lactuca sativa]		9.7e-38
BigSet007008	1236.5	966.25	141	146	794	141	REDUCED	HIGH	lipids	gland-specific fatty acyl-CoA reductase 1 [Artemisia annua]		0
BigSet009825	19.5	54.25	0	0	51.1429	0	REDUCED	HIGH	not_informative	specific tissue protein 2 [Cicer arietinum]	CAA66109.3	4.2e-43
BigSet000094	12	221.875	47.5	12	243.571	47.5	REDUCED	HIGH	PPR	pentatricopeptide repeat-containing protein_ putative [Ricinus communis]	EEF50109.1	8.3e-17
BigSet001894	75	308.625	1	38	333.571	1	REDUCED	HIGH	PPR?	Putative UPF0481 protein At3g02645 [Arabidopsis thaliana]		2.7e-42
BigSet007167	3	105	5.5	0	83.7143	5.5	REDUCED	HIGH	protease inhibitor	multicystatin [Helianthus annuus]		9e-46
BigSet011277	168	623.25	20.5	40	289.143	20.5	REDUCED	HIGH	protease inhibitor	multicystatin [Helianthus annuus]		4.3e-42
BigSet013789	2230.5	2023.88	56.5	96	2025.29	56.5	REDUCED	HIGH	protein degradation	aspartyl protease family protein [Arabidopsis lyrata subsp. lyrata]	EFH61520.1	1.1e-123
BigSet007691	76.5	767.125	112.5	91	753	112.5	REDUCED	HIGH	secondary metabolism	UDP-glycosyltransferase 79A2 [Stevia rebaudiana]	AAR06923	1.3e-149
BigSet015246	1697.5	1621.12	128	329	1737.86	128	REDUCED	HIGH	terpene	(3S)-linalool/(E)-nerolidol synthase [Vitis vinifera]	ADR74212.1	1.2e-146
BigSet009474	1	208.75	22	2	238.571	22	REDUCED	HIGH	TF	TF; BT4 (BTB AND TAZ DOMAIN PROTEIN 4) [Arabidopsis thaliana]		1.6e-90
BigSet011107	156	329	3	20	334.714	3	REDUCED	HIGH	TF	bHLH 35; Transcription factor EN 41 [Arabidopsis thaliana]	ABD19653.1	3e-47
BigSet000437	43.5	225.625	10	10	183.857	10	REDUCED	HIGH	transporter ABC	ABC transporter [Stevia rebaudiana]		4.2e-23
BigSet008080	424.5	344.5	1	37	318	1	REDUCED	HIGH	unknown	hypothetical protein VITISV_010645 [Vitis vinifera]		5.6e-06
BigSet012458	0	45.5	3	0	49.7143	3	REDUCED	HIGH	unknown	UFG2 [Triticum aestivum]		2.2e-19
BigSet001639	12	114.25	3	6	116.857	3	REDUCED	HIGH	unknown	pore-forming toxin-like protein Hfr-2 [Triticum aestivum]	AAW48295.1	5.1e-40
BigSet002945	2.5	134.75	22	3	151.286	22	REDUCED	HIGH	unknown	no_hits		NA
BigSet014735	0	82.625	11	0	93.8571	11	REDUCED	HIGH	zinc finger	zinc finger protein_ putative [Ricinus communis]	EEF40146.1	3.7e-67
BigSet004137	1068	3978.38	172	408	4433.29	172	REDUCED	HIGH	ZVG71	AT1G16080 [Arabidopsis thaliana]		3e-74
BigSet013936	348.5	35.875	41	243	21.1429	41	REDUCED	LOW	lipid metabolism	sterol desaturase_ putative [Ricinus communis]	EEF35903.1	1.1e-106
BigSet011154	256.5	190.75	1006.5	346	115.857	1006.5	REDUCED	LOW	lipid synthesis	short-chain dehydrogenase/reductase 2 [Lactuca sativa]		4.9e-119
BigSet007503	96.5	19	65	165	20.8571	65	REDUCED	LOW	not_informative	hypothetical protein [Vitis vinifera]		9.5e-46
BigSet004459	1038.5	212	2196	2046	240.143	2196	REDUCED	LOW	photosynthesis	carbonic anhydrase_ putative [Ricinus communis]	EEF42872.1	2.1e-73
BigSet009042	882.5	464.25	735.5	1348	496.714	735.5	REDUCED	LOW	photosynthesis	NADH-plastoquinone oxidoreductase subunit 1 protein [Cornus florida]		1.9e-34
BigSet014042	423	168.5	361.5	584	178	361.5	REDUCED	LOW	protection photooxidation	early light-induced protein_ putative [Ricinus communis]	EEF45231.1	9e-40
BigSet008298	215	115.625	502.5	349	112.714	502.5	REDUCED	LOW	starch/sucrose metabolism	LGT9; polygalacturonate 4-alpha-galacturonosyltransferase [Arabidopsis thaliana]	AAC00579.1	2.4e-64
BigSet010442	1020	653	1187.5	1679	687.286	1187.5	REDUCED	LOW	Sugar transporter ERD6-like	Sugar transporter ERD6-like 6 [Arabidopsis thaliana]	AAM70554.1	3.6e-171
BigSet003943	1271.5	516.75	1030.5	2150	574.571	1030.5	REDUCED	LOW	transport (Fe/Zn)	zinc/iron transporter_ putative [Ricinus communis]	EEF51561.1	5.1e-127
BigSet008048	160	38.125	106	210	40.8571	106	REDUCED	LOW	unknown	Unknown protein [Arabidopsis thaliana]	AAN15667.1	2.3e-25

## Sheet: SUPPLEMENTAL_FULL (2)
ContigID	HA89.5	HA89.9	PET.2	PET.3	F1.1	F1.3	F1.4	F1.7	F1.14	F1.17	F1.TA	F1.TB	A_full	H_full	P_full	A_red	H_red	P_red	SIG	Transgressive	Summary_Annotation	BLAST annotation	BLASThit_ID	evalue
BigSet000391	45.4394	12.8742	55.1811	15.9814	1.72252	6.05685	2.71197	2.97951	5.50173	5.88333	2.75541	5.71541	29.1568	4.16584	35.5813	12.8742	4.36733	35.5813	BOTH	LOW	beta-glucosidase	beta-glucosidase_ putative [Ricinus communis]	EEF39260.1	1e-173
BigSet003246	19.3215	68.3615	32.1404	24.3598	0.838955	1.29062	1.49251	7.02297	2.76607	8.5084	3.17468	4.73549	43.8415	3.72871	28.2501	68.3615	3.80786	28.2501	BOTH	LOW	carboxy-lyase	carboxy-lyase_ putative [Ricinus communis]	EEF42942.1	1.4e-97
BigSet010982	2.76123	0	0.115476	0.979337	10.9266	122.755	22.9531	41.3285	51.6965	16.3468	7.21699	99.4141	1.38062	46.5797	0.547406	0	52.203	0.547406	BOTH	HIGH	cuticular wax	wax synthase [Petunia x hybrida]	AAZ08051	7.5e-117
BigSet009445	0.388413	8.4963	0.0636206	0.0674449	2.52838	3.30747	0.771088	10.3358	20.7742	1.86657	361.159	0.110204	4.44236	50.1066	0.0655328	8.4963	5.67053	0.0655328	BOTH	HIGH	oxylipin biosynthesis	lipoxygenase [Nicotiana attenuata]	AAO48953	0
BigSet011026	0	1.17989	0.226994	0.240639	2.57745	3.39864	14.2145	21.7962	17.7041	10.9054	33.4273	12.9756	0.589947	14.6249	0.233816	1.17989	11.9388	0.233816	BOTH	HIGH	not_informative	predicted protein [Populus trichocarpa]	EEE81427.1	5.8e-49
BigSet015125	2.1151	19.5859	5.87452	13.3176	35.9172	34.2801	56.0105	106.767	28.8532	51.3743	372.652	25.1267	10.8505	88.8727	9.59605	19.5859	48.3328	9.59605	BOTH	HIGH	protease inhibitor	multicystatin [Helianthus annuus]	BAA95416.1	4.7e-87
BigSet011931	0	0	0	7.54289	47.3452	35.415	80.0241	77.3592	47.3787	43.7707	203.425	20.7736	0	69.4365	3.77145	0	50.2952	3.77145	BOTH	HIGH	protease inhibitor	multicystatin [Helianthus annuus]	BAA95416.1	2.8e-16
BigSet009443	1.48056	7.4046	0.132278	3.92643	3.37946	106.508	1.76355	56.0663	22.6971	21.9757	3.92688	3.66614	4.44258	27.4979	2.02935	7.4046	30.8651	2.02935	BOTH	HIGH	protein degradation	peptidase M20/M25/M40 family protein [Arabidopsis lyrata subsp. lyrata]	EFH46341.1	1.2e-160
BigSet007352	7.82609	2.98907	4.60041	8.45845	187.588	167.474	111.166	109.458	66.9764	140.033	8.25485	189.012	5.40758	122.495	6.52943	2.98907	138.815	6.52943	BOTH	HIGH	transporter (peptide)	oligopeptide transporter_ putative [Ricinus communis]	EEF41543.1	1.4e-179
BigSet015238	0	0	0.453433	0.120172	25.0994	11.5978	18.273	23.3089	0.353648	0.0831454	1.99256	0.0981802	0	10.1008	0.286803	0	11.2592	0.286803	BOTH	HIGH	unknown	no_hits		NA
BigSet004703	0.0952568	1.87158	1.63829	2.87807	0.354329	0.545089	4.31163	2.90559	27.7943	0.446324	154.498	0.0810817	0.983416	23.8671	2.25818	1.87158	5.20547	2.25818	FULL	HIGH	aa biosynthesis	asparagine synthetase [Helianthus annuus]	AAF02775	0
BigSet014434	15.8252	18.1846	12.1358	12.9902	11.1488	14.7988	105.484	185.702	92.9974	31.1978	294.825	9.89861	17.0049	93.2565	12.563	18.1846	64.4611	12.563	FULL	HIGH	histone	histone h2b_ putative [Ricinus communis]	EEF29752	1.4e-39
BigSet014190	15.6845	63.4303	13.7284	35.6607	74.7505	36.328	33.1482	113.842	69.7956	111.824	3365.63	1.18207	39.5574	475.813	24.6946	63.4303	62.9815	24.6946	FULL	HIGH	S-like RNase	S-like RNase [Antirrhinum majus x Antirrhinum hispanicum]	AJ489249	1.6e-67
BigSet004208	19.8492	59.5672	24.7183	15.7225	6.32138	4.55668	8.96066	7.96993	8.89251	10.4862	4.33182	14.2339	39.7082	8.21912	20.2204	59.5672	8.77445	20.2204	FULL	LOW	alpha galactosidase	alpha galactosidase precursor [Coffea arabica]	AM116756	2.6e-114
BigSet002312	0.201177	9.48637	0.197712	0	0	0	0.479258	1.15058	1.33642	0	223.345	0	4.84378	28.289	0.0988561	9.48637	0.423752	0.0988561	FULL(TA)	HIGH	auxin response	Axial regulator YABBY1_ putative [Ricinus communis]	EEF29807.1	1.2e-73
BigSet006058	0.115345	0.997152	0.226716	0.180258	0	0.518601	0.183188	0.549737	0.589414	0	61.1051	0.294541	0.556248	7.90507	0.203487	0.997152	0.305069	0.203487	FULL(TA)	HIGH	lipid biosynthesis	3-ketoacyl-CoA synthase [Gossypium hirsutum]	EU001741	3.9e-169
BigSet004120	0.515115	1.75427	0	0	0.958042	1.05273	0.340874	1.3912	0.350967	0.99018	260.364	0.876922	1.13469	33.2906	0	1.75427	0.851559	0	FULL(TA)	HIGH	TF	MADS-box transcription factor HAM75 [Helianthus annuus]	AF462152	8.6e-117
BigSet003409	0	0.226418	0	0	0	0	0.228776	0.823851	0	0	55.4087	0	0.113209	7.05767	0	0.226418	0.150375	0	FULL(TA)	HIGH	TF	Squamosa promoter-binding protein_ putative [Ricinus communis]	EEF50837.1	1.2e-34
BigSet007548	0	0	0	0.94158	0	0.147759	0.287065	0.861466	0	0.130293	81.114	0	0	10.3176	0.47079	0	0.203798	0.47079	FULL(TA)	HIGH	TF	DNA binding protein_ putative [Ricinus communis]	EEF33471.1	2.7e-63
BigSet012327	0	6.95173	0	0.198187	0	0	0.377641	0.906624	0.194412	0	221.922	0.161918	3.47587	27.9453	0.0990937	6.95173	0.234371	0.0990937	FULL(TA)	HIGH	TF	MADS-box transcription factor HAM63 [Helianthus annuus]		1.4e-127
BigSet002512	0	0	0	0	0.309764	0.34038	0.330644	1.90511	0	0	368.532	0	0	46.4273	0	0	0.412271	0	FULL(TA)	HIGH	TF	MADS-box transcription factor CDM86 [Chrysanthemum x morifolium]		6.1e-105
BigSet008671	0.191383	0	0	0	0	0	0	0.273642	0	0	79.1262	0	0.0956916	9.92498	0	0	0.0390917	0	FULL(TA)	HIGH	TF	MADS-box transcription factor HAM63 [Helianthus annuus]		4.2e-119
BigSet001722	0.705171	5.98535	0	0	0	0.230583	2.57586	1.20992	1.29724	0.203327	167.837	0.720282	3.34526	21.7593	0	5.98535	0.89103	0	FULL(TA)	HIGH	UGT88 (flavanoid?)	UDP-glycosyltransferase 88B1 [Stevia rebaudiana]		1.1e-59
BigSet002081	1.73859	2.41742	10.0547	7.10609	23.6297	39.7403	30.9573	38.6264	42.1659	33.7414	9.18983	55.552	2.07801	34.2004	8.58041	2.41742	37.7733	8.58041	REDUCED	HIGH	alpha galactosidase	alpha galactosidase precursor [Coffea arabica]		3.7e-137
BigSet000428	2.7008	9.04403	1.38485	0.367023	29.5927	2.97577	37.9982	5.65255	2.82024	3.6821	45.5289	32.0346	5.87242	20.0356	0.875935	9.04403	16.3937	0.875935	REDUCED	HIGH	anthocyanin	Dmat; anthocyanin malonyltransferase [Dendranthema morifolium]	BAF50706.1	6.3e-175
BigSet008571	8.52321	22.6408	3.09928	10.4783	16.8031	146.317	16.3114	64.7514	57.4039	57.6912	7.46	25.8273	15.582	49.0707	6.7888	22.6408	55.0151	6.7888	REDUCED	HIGH	ascorbate biosynthesis/antioxidant	dehydroascorbate reductase [Zinnia elegans]		3.7e-31
BigSet010211	6.17255	37.8844	2.88869	8.57454	47.287	40.8477	86.0109	107.168	49.5659	58.4784	81.6931	17.8887	22.0285	61.1175	5.73161	37.8844	58.1781	5.73161	REDUCED	HIGH	cell wall	Gty37 protein [Gerbera hybrid cultivar]	CAH03797	1e-22
BigSet015488	0.148352	62.2595	0.145797	0.463684	7.17377	6.00305	18.3187	42.9888	18.194	6.7906	104.048	4.23024	31.2039	25.9684	0.30474	62.2595	14.8142	0.30474	REDUCED	HIGH	cuticular water permeability	cuticular water permeability [Solanum habrochaites]		1.8e-83
BigSet010359	11.7093	103.736	1.61678	3.42793	37.796	41.9272	42.188	92.4276	97.0215	87.6844	105.875	73.557	57.7229	72.3095	2.52235	103.736	67.5145	2.52235	REDUCED	HIGH	CYP	cytochrome P450 CYP76H18 [Zea mays]		4.8e-32
BigSet001183	4.1461	52.3994	0.440508	7.00482	27.0933	17.3131	29.5425	86.9463	59.8954	86.5913	27.961	79.453	28.2728	51.8495	3.72266	52.3994	55.2621	3.72266	REDUCED	HIGH	CYP/COS_similar	cytochrome P450 [Populus trichocarpa]	EEE91086.1	2.1e-44
BigSet008577	0	0	0.177185	0.250448	0	4.27409	2.72017	0.458278	2.45677	11.6965	1.47649	1.38115	0	3.05793	0.213817	0	3.28385	0.213817	REDUCED	HIGH	GAS	germacrene A synthase [Solidago canadensis]		0
BigSet003407	0.534067	9.72368	1.2247	0	2.81432	51.8809	0.777514	83.1493	57.7659	2.30987	4.57879	0.454593	5.12887	25.4664	0.612348	9.72368	28.4504	0.612348	REDUCED	HIGH	JA	Os04g0310000 [Oryza sativa Japonica Group]	BAH92589.1	1.5e-22
BigSet003571	5.04229	83.6985	0.150165	1.11434	16.1983	289.097	4.48938	51.8503	77.7671	11.3447	94.4366	2.34106	44.3704	68.4406	0.632254	83.6985	64.7269	0.632254	REDUCED	HIGH	lectin	Mannose/glucose-specific lectin [Parkia Platycephala]		7.8e-16
BigSet005011	4.77236	301.096	0	0.16302	7.42085	14.0062	26.9006	72.2629	15.9914	19.1745	173.773	13.585	152.934	42.8893	0.0815099	301.096	24.1916	0.0815099	REDUCED	HIGH	lipase	lipase_ putative [Arabidopsis thaliana]	AAD21737.1	3.6e-58
BigSet006406	3.57887	1.36371	6.92788	6.77938	12.909	4.61008	47.538	35.7681	36.5762	44.1693	12.4065	29.6321	2.47129	27.9512	6.85363	1.36371	30.1718	6.85363	REDUCED	HIGH	lipid binding	lipid binding protein_ putative [Ricinus communis]	EEF50235.1	1.2e-34
BigSet015788	1.21587	2.14046	0	0.912071	1.80909	7.79253	18.9241	5.19224	0.198821	16.232	3.65937	2.93923	1.67817	7.09342	0.456035	2.14046	7.584	0.456035	REDUCED	HIGH	lipid metabolism/phosphorus salvage	glycerophosphoryl diester phosphodiesterase family protein [Arabidopsis lyrata subsp. lyrata]	EFH46913.1	3.6e-34
BigSet015472	58.7799	1562.21	22.1111	28.086	870.244	497.576	1189.69	1668.23	1119.13	479.013	2379.49	344.019	810.493	1068.42	25.0985	1562.21	881.129	25.0985	REDUCED	HIGH	lipid transfer	lipid transfer protein isoform 1.1 precursor [Lactuca sativa]		9.7e-38
BigSet007008	7.74768	97.048	2.13825	13.3243	30.1023	28.5876	47.8283	71.9294	33.7878	29.3779	88.4932	29.1795	52.3978	44.9108	7.73125	97.048	38.6847	7.73125	REDUCED	HIGH	lipids	gland-specific fatty acyl-CoA reductase 1 [Artemisia annua]		0
BigSet009825	0	3.21682	0	0	27.1323	0.514773	5.83391	0	0.858092	0.075654	6.12401	11.9708	1.60841	6.56368	0	3.21682	6.6265	0	REDUCED	HIGH	not_informative	specific tissue protein 2 [Cicer arietinum]	CAA66109.3	4.2e-43
BigSet000094	1.36577	1.07337	7.15866	3.67591	9.10217	43.7288	11.93	34.4994	30.1265	16.0803	6.11681	27.8038	1.21957	22.4235	5.41729	1.07337	24.753	5.41729	REDUCED	HIGH	PPR	pentatricopeptide repeat-containing protein_ putative [Ricinus communis]	EEF50109.1	8.3e-17
BigSet001894	2.0523	4.75387	0	0.112537	7.73444	75.5407	1.6726	2.47108	12.8056	4.71069	5.5564	4.9189	3.40308	14.4263	0.0562684	4.75387	15.6934	0.0562684	REDUCED	HIGH	PPR?	Putative UPF0481 protein At3g02645 [Arabidopsis thaliana]		2.7e-42
BigSet007167	0	1.23931	0	3.01201	19.0634	14.1799	22.3311	32.3172	12.8929	24.2498	51.2532	15.4359	0.619653	23.9654	1.506	1.23931	20.0672	1.506	REDUCED	HIGH	protease inhibitor	multicystatin [Helianthus annuus]		9e-46
BigSet011277	6.00967	34.9505	1.18124	5.1655	29.34	33.161	55.2386	73.4677	34.2412	32.8152	341.67	18.799	20.4801	77.3416	3.17337	34.9505	39.5804	3.17337	REDUCED	HIGH	protease inhibitor	multicystatin [Helianthus annuus]		4.3e-42
BigSet013789	6.93551	247.835	2.34303	6.0215	83.8441	116.699	78.2514	439.356	215.597	28.1218	111.712	22.9373	127.385	137.065	4.18226	247.835	140.687	4.18226	REDUCED	HIGH	protein degradation	aspartyl protease family protein [Arabidopsis lyrata subsp. lyrata]	EFH61520.1	1.1e-123
BigSet007691	6.09803	3.26521	3.09529	12.4273	34.8969	29.6907	48.4239	78.2478	33.6266	51.6377	44.555	43.0077	4.68162	45.5108	7.76127	3.26521	45.6473	7.76127	REDUCED	HIGH	secondary metabolism	UDP-glycosyltransferase 79A2 [Stevia rebaudiana]	AAR06923	1.3e-149
BigSet015246	18.8934	138.375	7.67552	7.17962	21.4679	149.519	34.1559	188.632	164.509	28.5216	35.4487	53.378	78.634	84.454	7.42757	138.375	91.4548	7.42757	REDUCED	HIGH	terpene	(3S)-linalool/(E)-nerolidol synthase [Vitis vinifera]	ADR74212.1	1.2e-146
BigSet009474	0.118087	0	1.97292	0.61515	6.03972	13.756	0	0.112562	39.2229	15.7902	0	15.429	0.0590437	11.2938	1.29403	0	12.9072	1.29403	REDUCED	HIGH	TF	TF; BT4 (BTB AND TAZ DOMAIN PROTEIN 4) [Arabidopsis thaliana]		1.6e-90
BigSet011107	2.01177	23.0835	0	0.628791	4.30285	50.4882	3.59444	101.443	54.5878	2.5378	22.3191	3.16793	12.5476	30.3051	0.314395	23.0835	31.446	0.314395	REDUCED	HIGH	TF	bHLH 35; Transcription factor EN 41 [Arabidopsis thaliana]	ABD19653.1	3e-47
BigSet000437	1.03117	6.2401	0.608046	1.50406	3.64388	8.26093	23.337	38.2355	23.9226	12.339	41.0101	9.04052	3.63563	19.9737	1.05605	6.2401	16.9685	1.05605	REDUCED	HIGH	transporter ABC	ABC transporter [Stevia rebaudiana]		4.2e-23
BigSet008080	1.98128	34.1721	0	0.111579	9.46126	6.04084	21.0485	37.9246	13.5174	11.6572	21.7897	9.38941	18.0767	16.3536	0.0557894	34.1721	15.577	0.0557894	REDUCED	HIGH	unknown	hypothetical protein VITISV_010645 [Vitis vinifera]		5.6e-06
BigSet012458	0	0	0	1.30777	17.5092	8.72203	2.65806	13.3609	14.7529	9.04829	2.56995	7.12296	0	9.46804	0.653887	0	10.4535	0.653887	REDUCED	HIGH	unknown	UFG2 [Triticum aestivum]		2.2e-19
BigSet001639	0.421214	0.993105	0	0.438844	7.83399	19.4547	5.24022	2.74362	13.9189	2.53024	5.17432	2.39022	0.707159	7.41078	0.219422	0.993105	7.73028	0.219422	REDUCED	HIGH	unknown	pore-forming toxin-like protein Hfr-2 [Triticum aestivum]	AAW48295.1	5.1e-40
BigSet002945	0.251382	0.131708	0.164702	3.66664	7.01302	9.79539	1.19772	28.8342	9.84834	8.69793	1.22235	16.6186	0.191545	10.4034	1.91567	0.131708	11.715	1.91567	REDUCED	HIGH	unknown	no_hits		NA
BigSet014735	0	0	1.51249	1.11005	0.440355	0.774205	0.846068	64.6599	0.967911	3.49879	0.363566	1.61227	0	9.14538	1.31127	0	10.3999	1.31127	REDUCED	HIGH	zinc finger	zinc finger protein_ putative [Ricinus communis]	EEF40146.1	3.7e-67
BigSet004137	35.7102	118.863	14.0209	16.5051	60.0674	1129.98	41.4932	521.935	334.278	157.351	53.356	133.132	77.2866	303.949	15.263	118.863	339.748	15.263	REDUCED	HIGH	ZVG71	AT1G16080 [Arabidopsis thaliana]		3e-74
BigSet013936	27.2622	40.0296	3.63852	5.7274	1.25195	1.28397	3.47448	3.31516	2.98113	1.05133	11.9729	1.81441	33.6459	3.39317	4.68296	40.0296	2.16749	4.68296	REDUCED	LOW	lipid metabolism	sterol desaturase_ putative [Ricinus communis]	EEF35903.1	1.1e-106
BigSet011154	24.4354	9.26898	131.039	9.19732	4.0718	5.19589	11.2723	11.1748	9.52733	6.87257	38.7687	3.36635	16.8522	11.2812	70.1184	9.26898	7.35443	70.1184	REDUCED	LOW	lipid synthesis	short-chain dehydrogenase/reductase 2 [Lactuca sativa]		4.9e-119
BigSet007503	14.0887	1.87896	2.93705	8.45121	0.95284	0.977214	1.08487	0.651128	0.698122	3.32371	0.393342	2.9072	7.98385	1.37355	5.69413	1.87896	1.51358	5.69413	REDUCED	LOW	not_informative	hypothetical protein [Vitis vinifera]		9.5e-46
BigSet004459	172.361	2.05242	222.959	149.119	48.5707	34.0888	10.6365	7.70889	7.74869	11.1736	0.970186	24.8822	87.2066	18.2224	186.039	2.05242	20.6871	186.039	REDUCED	LOW	photosynthesis	carbonic anhydrase_ putative [Ricinus communis]	EEF42872.1	2.1e-73
BigSet009042	177.635	43.1862	118.11	76.7461	91.9072	80.7927	60.9019	27.5087	79.1896	42.7456	23.9782	57.5415	110.41	58.0707	97.4283	43.1862	62.941	97.4283	REDUCED	LOW	photosynthesis	NADH-plastoquinone oxidoreductase subunit 1 protein [Cornus florida]		1.9e-34
BigSet014042	64.5973	22.7758	39.678	41.2564	19.1322	29.2968	10.3646	7.80228	11.8698	21.0497	8.66229	25.2327	43.6866	16.6763	40.4672	22.7758	17.8212	40.4672	REDUCED	LOW	protection photooxidation	early light-induced protein_ putative [Ricinus communis]	EEF45231.1	9e-40
BigSet008298	44.9233	8.19413	84.1248	45.5966	7.42145	19.7824	13.9013	9.07959	11.0504	15.8666	13.4405	11.5044	26.5587	12.7558	64.8607	8.19413	12.658	64.8607	REDUCED	LOW	starch/sucrose metabolism	LGT9; polygalacturonate 4-alpha-galacturonosyltransferase [Arabidopsis thaliana]	AAC00579.1	2.4e-64
BigSet010442	99.3832	16.7935	85.7463	55.5641	37.5402	40.9361	42.2564	26.9698	30.6102	43.4788	18.7691	36.3769	58.0883	34.6172	70.6552	16.7935	36.8812	70.6552	REDUCED	LOW	Sugar transporter ERD6-like	Sugar transporter ERD6-like 6 [Arabidopsis thaliana]	AAM70554.1	3.6e-171
BigSet003943	160.615	23.0734	83.9169	71.4491	64.0514	48.8552	30.0171	43.8648	16.5676	33.7642	6.42386	50.5523	91.8441	36.762	77.683	23.0734	41.0961	77.683	REDUCED	LOW	transport (Fe/Zn)	zinc/iron transporter_ putative [Ricinus communis]	EEF51561.1	5.1e-127
BigSet008048	26.3834	10.8611	19.5085	7.06824	6.07525	4.62165	5.28758	3.71245	4.62239	4.4376	1.83272	4.91921	18.6222	4.4386	13.2884	10.8611	4.81087	13.2884	REDUCED	LOW	unknown	Unknown protein [Arabidopsis thaliana]	AAN15667.1	2.3e-25

## Sheet: SUPPLEMENTAL_FULL (3)
ContigID	A_full	H_full	P_full	A_red	H_red	P_red	SIG	Transgressive	Summary_Annotation	BLAST annotation	BLASThit_ID	evalue
BigSet000391	29.1568	4.16584	35.5813	12.8742	4.36733	35.5813	BOTH	LOW	beta-glucosidase	beta-glucosidase_ putative [Ricinus communis]	EEF39260.1	1e-173
BigSet003246	43.8415	3.72871	28.2501	68.3615	3.80786	28.2501	BOTH	LOW	carboxy-lyase	carboxy-lyase_ putative [Ricinus communis]	EEF42942.1	1.4e-97
BigSet010982	1.38062	46.5797	0.547406	0	52.203	0.547406	BOTH	HIGH	cuticular wax	wax synthase [Petunia x hybrida]	AAZ08051	7.5e-117
BigSet009445	4.44236	50.1066	0.0655328	8.4963	5.67053	0.0655328	BOTH	HIGH	oxylipin biosynthesis	lipoxygenase [Nicotiana attenuata]	AAO48953	0
BigSet011026	0.589947	14.6249	0.233816	1.17989	11.9388	0.233816	BOTH	HIGH	not_informative	predicted protein [Populus trichocarpa]	EEE81427.1	5.8e-49
BigSet015125	10.8505	88.8727	9.59605	19.5859	48.3328	9.59605	BOTH	HIGH	protease inhibitor	multicystatin [Helianthus annuus]	BAA95416.1	4.7e-87
BigSet011931	0	69.4365	3.77145	0	50.2952	3.77145	BOTH	HIGH	protease inhibitor	multicystatin [Helianthus annuus]	BAA95416.1	2.8e-16
BigSet009443	4.44258	27.4979	2.02935	7.4046	30.8651	2.02935	BOTH	HIGH	protein degradation	peptidase M20/M25/M40 family protein [Arabidopsis lyrata subsp. lyrata]	EFH46341.1	1.2e-160
BigSet007352	5.40758	122.495	6.52943	2.98907	138.815	6.52943	BOTH	HIGH	transporter (peptide)	oligopeptide transporter_ putative [Ricinus communis]	EEF41543.1	1.4e-179
BigSet015238	0	10.1008	0.286803	0	11.2592	0.286803	BOTH	HIGH	unknown	no_hits		NA
BigSet004703	0.983416	23.8671	2.25818	1.87158	5.20547	2.25818	FULL	HIGH	aa biosynthesis	asparagine synthetase [Helianthus annuus]	AAF02775	0
BigSet014434	17.0049	93.2565	12.563	18.1846	64.4611	12.563	FULL	HIGH	histone	histone h2b_ putative [Ricinus communis]	EEF29752	1.4e-39
BigSet014190	39.5574	475.813	24.6946	63.4303	62.9815	24.6946	FULL	HIGH	S-like RNase	S-like RNase [Antirrhinum majus x Antirrhinum hispanicum]	AJ489249	1.6e-67
BigSet004208	39.7082	8.21912	20.2204	59.5672	8.77445	20.2204	FULL	LOW	alpha galactosidase	alpha galactosidase precursor [Coffea arabica]	AM116756	2.6e-114
BigSet002312	4.84378	28.289	0.0988561	9.48637	0.423752	0.0988561	FULL(TA)	HIGH	auxin response	Axial regulator YABBY1_ putative [Ricinus communis]	EEF29807.1	1.2e-73
BigSet006058	0.556248	7.90507	0.203487	0.997152	0.305069	0.203487	FULL(TA)	HIGH	lipid biosynthesis	3-ketoacyl-CoA synthase [Gossypium hirsutum]	EU001741	3.9e-169
BigSet004120	1.13469	33.2906	0	1.75427	0.851559	0	FULL(TA)	HIGH	TF	MADS-box transcription factor HAM75 [Helianthus annuus]	AF462152	8.6e-117
BigSet003409	0.113209	7.05767	0	0.226418	0.150375	0	FULL(TA)	HIGH	TF	Squamosa promoter-binding protein_ putative [Ricinus communis]	EEF50837.1	1.2e-34
BigSet007548	0	10.3176	0.47079	0	0.203798	0.47079	FULL(TA)	HIGH	TF	DNA binding protein_ putative [Ricinus communis]	EEF33471.1	2.7e-63
BigSet012327	3.47587	27.9453	0.0990937	6.95173	0.234371	0.0990937	FULL(TA)	HIGH	TF	MADS-box transcription factor HAM63 [Helianthus annuus]		1.4e-127
BigSet002512	0	46.4273	0	0	0.412271	0	FULL(TA)	HIGH	TF	MADS-box transcription factor CDM86 [Chrysanthemum x morifolium]		6.1e-105
BigSet008671	0.0956916	9.92498	0	0	0.0390917	0	FULL(TA)	HIGH	TF	MADS-box transcription factor HAM63 [Helianthus annuus]		4.2e-119
BigSet001722	3.34526	21.7593	0	5.98535	0.89103	0	FULL(TA)	HIGH	UGT88 (flavanoid?)	UDP-glycosyltransferase 88B1 [Stevia rebaudiana]		1.1e-59
BigSet002081	2.07801	34.2004	8.58041	2.41742	37.7733	8.58041	REDUCED	HIGH	alpha galactosidase	alpha galactosidase precursor [Coffea arabica]		3.7e-137
BigSet000428	5.87242	20.0356	0.875935	9.04403	16.3937	0.875935	REDUCED	HIGH	anthocyanin	Dmat; anthocyanin malonyltransferase [Dendranthema morifolium]	BAF50706.1	6.3e-175
BigSet008571	15.582	49.0707	6.7888	22.6408	55.0151	6.7888	REDUCED	HIGH	ascorbate biosynthesis/antioxidant	dehydroascorbate reductase [Zinnia elegans]		3.7e-31
BigSet010211	22.0285	61.1175	5.73161	37.8844	58.1781	5.73161	REDUCED	HIGH	cell wall	Gty37 protein [Gerbera hybrid cultivar]	CAH03797	1e-22
BigSet015488	31.2039	25.9684	0.30474	62.2595	14.8142	0.30474	REDUCED	HIGH	cuticular water permeability	cuticular water permeability [Solanum habrochaites]		1.8e-83
BigSet010359	57.7229	72.3095	2.52235	103.736	67.5145	2.52235	REDUCED	HIGH	CYP	cytochrome P450 CYP76H18 [Zea mays]		4.8e-32
BigSet001183	28.2728	51.8495	3.72266	52.3994	55.2621	3.72266	REDUCED	HIGH	CYP/COS_similar	cytochrome P450 [Populus trichocarpa]	EEE91086.1	2.1e-44
BigSet008577	0	3.05793	0.213817	0	3.28385	0.213817	REDUCED	HIGH	GAS	germacrene A synthase [Solidago canadensis]		0
BigSet003407	5.12887	25.4664	0.612348	9.72368	28.4504	0.612348	REDUCED	HIGH	JA	Os04g0310000 [Oryza sativa Japonica Group]	BAH92589.1	1.5e-22
BigSet003571	44.3704	68.4406	0.632254	83.6985	64.7269	0.632254	REDUCED	HIGH	lectin	Mannose/glucose-specific lectin [Parkia Platycephala]		7.8e-16
BigSet005011	152.934	42.8893	0.0815099	301.096	24.1916	0.0815099	REDUCED	HIGH	lipase	lipase_ putative [Arabidopsis thaliana]	AAD21737.1	3.6e-58
BigSet006406	2.47129	27.9512	6.85363	1.36371	30.1718	6.85363	REDUCED	HIGH	lipid binding	lipid binding protein_ putative [Ricinus communis]	EEF50235.1	1.2e-34
BigSet015788	1.67817	7.09342	0.456035	2.14046	7.584	0.456035	REDUCED	HIGH	lipid metabolism/phosphorus salvage	glycerophosphoryl diester phosphodiesterase family protein [Arabidopsis lyrata subsp. lyrata]	EFH46913.1	3.6e-34
BigSet015472	810.493	1068.42	25.0985	1562.21	881.129	25.0985	REDUCED	HIGH	lipid transfer	lipid transfer protein isoform 1.1 precursor [Lactuca sativa]		9.7e-38
BigSet007008	52.3978	44.9108	7.73125	97.048	38.6847	7.73125	REDUCED	HIGH	lipids	gland-specific fatty acyl-CoA reductase 1 [Artemisia annua]		0
BigSet009825	1.60841	6.56368	0	3.21682	6.6265	0	REDUCED	HIGH	not_informative	specific tissue protein 2 [Cicer arietinum]	CAA66109.3	4.2e-43
BigSet000094	1.21957	22.4235	5.41729	1.07337	24.753	5.41729	REDUCED	HIGH	PPR	pentatricopeptide repeat-containing protein_ putative [Ricinus communis]	EEF50109.1	8.3e-17
BigSet001894	3.40308	14.4263	0.0562684	4.75387	15.6934	0.0562684	REDUCED	HIGH	PPR?	Putative UPF0481 protein At3g02645 [Arabidopsis thaliana]		2.7e-42
BigSet007167	0.619653	23.9654	1.506	1.23931	20.0672	1.506	REDUCED	HIGH	protease inhibitor	multicystatin [Helianthus annuus]		9e-46
BigSet011277	20.4801	77.3416	3.17337	34.9505	39.5804	3.17337	REDUCED	HIGH	protease inhibitor	multicystatin [Helianthus annuus]		4.3e-42
BigSet013789	127.385	137.065	4.18226	247.835	140.687	4.18226	REDUCED	HIGH	protein degradation	aspartyl protease family protein [Arabidopsis lyrata subsp. lyrata]	EFH61520.1	1.1e-123
BigSet007691	4.68162	45.5108	7.76127	3.26521	45.6473	7.76127	REDUCED	HIGH	secondary metabolism	UDP-glycosyltransferase 79A2 [Stevia rebaudiana]	AAR06923	1.3e-149
BigSet015246	78.634	84.454	7.42757	138.375	91.4548	7.42757	REDUCED	HIGH	terpene	(3S)-linalool/(E)-nerolidol synthase [Vitis vinifera]	ADR74212.1	1.2e-146
BigSet009474	0.0590437	11.2938	1.29403	0	12.9072	1.29403	REDUCED	HIGH	TF	TF; BT4 (BTB AND TAZ DOMAIN PROTEIN 4) [Arabidopsis thaliana]		1.6e-90
BigSet011107	12.5476	30.3051	0.314395	23.0835	31.446	0.314395	REDUCED	HIGH	TF	bHLH 35; Transcription factor EN 41 [Arabidopsis thaliana]	ABD19653.1	3e-47
BigSet000437	3.63563	19.9737	1.05605	6.2401	16.9685	1.05605	REDUCED	HIGH	transporter ABC	ABC transporter [Stevia rebaudiana]		4.2e-23
BigSet008080	18.0767	16.3536	0.0557894	34.1721	15.577	0.0557894	REDUCED	HIGH	unknown	hypothetical protein VITISV_010645 [Vitis vinifera]		5.6e-06
BigSet012458	0	9.46804	0.653887	0	10.4535	0.653887	REDUCED	HIGH	unknown	UFG2 [Triticum aestivum]		2.2e-19
BigSet001639	0.707159	7.41078	0.219422	0.993105	7.73028	0.219422	REDUCED	HIGH	unknown	pore-forming toxin-like protein Hfr-2 [Triticum aestivum]	AAW48295.1	5.1e-40
BigSet002945	0.191545	10.4034	1.91567	0.131708	11.715	1.91567	REDUCED	HIGH	unknown	no_hits		NA
BigSet014735	0	9.14538	1.31127	0	10.3999	1.31127	REDUCED	HIGH	zinc finger	zinc finger protein_ putative [Ricinus communis]	EEF40146.1	3.7e-67
BigSet004137	77.2866	303.949	15.263	118.863	339.748	15.263	REDUCED	HIGH	ZVG71	AT1G16080 [Arabidopsis thaliana]		3e-74
BigSet013936	33.6459	3.39317	4.68296	40.0296	2.16749	4.68296	REDUCED	LOW	lipid metabolism	sterol desaturase_ putative [Ricinus communis]	EEF35903.1	1.1e-106
BigSet011154	16.8522	11.2812	70.1184	9.26898	7.35443	70.1184	REDUCED	LOW	lipid synthesis	short-chain dehydrogenase/reductase 2 [Lactuca sativa]		4.9e-119
BigSet007503	7.98385	1.37355	5.69413	1.87896	1.51358	5.69413	REDUCED	LOW	not_informative	hypothetical protein [Vitis vinifera]		9.5e-46
BigSet004459	87.2066	18.2224	186.039	2.05242	20.6871	186.039	REDUCED	LOW	photosynthesis	carbonic anhydrase_ putative [Ricinus communis]	EEF42872.1	2.1e-73
BigSet009042	110.41	58.0707	97.4283	43.1862	62.941	97.4283	REDUCED	LOW	photosynthesis	NADH-plastoquinone oxidoreductase subunit 1 protein [Cornus florida]		1.9e-34
BigSet014042	43.6866	16.6763	40.4672	22.7758	17.8212	40.4672	REDUCED	LOW	protection photooxidation	early light-induced protein_ putative [Ricinus communis]	EEF45231.1	9e-40
BigSet008298	26.5587	12.7558	64.8607	8.19413	12.658	64.8607	REDUCED	LOW	starch/sucrose metabolism	LGT9; polygalacturonate 4-alpha-galacturonosyltransferase [Arabidopsis thaliana]	AAC00579.1	2.4e-64
BigSet010442	58.0883	34.6172	70.6552	16.7935	36.8812	70.6552	REDUCED	LOW	Sugar transporter ERD6-like	Sugar transporter ERD6-like 6 [Arabidopsis thaliana]	AAM70554.1	3.6e-171
BigSet003943	91.8441	36.762	77.683	23.0734	41.0961	77.683	REDUCED	LOW	transport (Fe/Zn)	zinc/iron transporter_ putative [Ricinus communis]	EEF51561.1	5.1e-127
BigSet008048	18.6222	4.4386	13.2884	10.8611	4.81087	13.2884	REDUCED	LOW	unknown	Unknown protein [Arabidopsis thaliana]	AAN15667.1	2.3e-25
